# Supplementary material for: Prevalence and related factors of high myopia among adults aged 50 years and older in Fujian Eye Study
Source: PLoS One. 2026 Aug 3;21(8):e0355042. doi: 10.1371/journal.pone.0355042 (PMC13432112; doi:10.1371/journal.pone.0355042)
Supplement: S2 File — (XLSX) [file pone.0355042.s002.xlsx]

## Sheet: Sheet1
URBAN	COASTAL	GENDER	AGE	HEIGHT	WEIGHT	BMI	HEARTRATE	SBP	DBP	ODIOP	OSIOP	ODVA0	OSVA0	ODBCVA0	OSBCVA0	ODS	OSS	ODC	OSC	ODSE	OSSE	HBPornot	DMornot	HGornot	education	income	darkphoneornot	phonetimegroup4	phoneornot	smokeornot	drinkornot	teaornot	HM
1	1	0	69	173	65	21.72	50	140	85	17.6	18.5	0.4	0.3			-1	-0.75	-1.5	-1.75	-1.75	-1.625	1	0	1	4	2	1	4	1	0			1
1	1	0	78	164	63	23.42	77	135	77	9.6	10.3	0.25	0.25			3	2.75	-1.75	-1.25	2.125	2.125	1	1	1	3	3	0	4	1	1	0		0
1	1	0	64	176	70	22.6				13.4	9.9	0.6	0.4			1.5	1	-2	-2	0.5	0	1	1	1	2	3	0	4	1	1	0	1	0
1	1	0	62	162	62	23.62				14.4	17.8	0.6	0.6			1.25	1.5	-0.5	-1.5	1	0.75	1	1	1	3	1	0	4	1	0		1	0
1	1	0	59	172	75	25.35	70	150	100	11.6	14.7	0.6	0.8			1.25	2.25	-0.75	-1.25	0.875	1.625	1	1	1	4	2	1	4	1	1	1	1	0
1	1	0	77	170	60	20.76	65	120	85	8.7	16.4	0.25	0.3			0.5	1.75	-2	-0.25	-0.5	1.625	0	0	0	4	3	0	4	1	1		0	0
1	1	0	65	170	86.6	29.97		120	75	19.1	15	0.8	0.8	1	1	1	1	-0.75	-1	0.625	0.5	1	1	1	3	2	0	4	1	1		1	0
1	1	0	52	162	65	24.77				11.9	16.6	0.8	0.6			2.75	2	-2.5	-0.25	1.5	1.875	0	1	0	3	3	1	4	1	1		1	0
1	1	0	63	161	50	19.29	70	105	59	13.4	11.4	0.6	0.5			1.75	2.25	-1.25	-1.25	1.125	1.625	1	1	1	4	2	0	4	1	0	0	1	0
1	1	0	53	174	70	23.12	102	103	67	11.6	16.3	1	1			0.25	-0.25			0.25	-0.25	0	1	1	3	1	1	4	1	0	1	1	0
1	1	0	86	156	43.9	18.04	85	110	56	11.1	11	0.08	0.5			-2.25	1	-4.25	-1	-4.375	0.5	1	0	0	1	2	0	4	1	0	0	1	0
1	1	0	55	174	86	28.41	71	122	71	12.6	15.3	0.6	0.5			-0.25	-0.25	-1	-0.75	-0.75	-0.625	0	1	1	4	3	1	4	1	0	1	1	0
1	1	0	54	171.5	73.5	24.99	77	118	65	21.1	19.8	1	1	1	1	0	0.75	-0.25	-0.75	-0.125	0.375	1	1	1	3	3	1	4	1	0	1	1	0
1	1	0	71	177	73	23.3	75	133	73	13.7	15	0.4	0.5			-1	0	-0.5	-1.5	-1.25	-0.75	1	1	0	2	1	0	4	1	0	0	0	0
1	1	0	71	173	81	27.06	65	130	75	17.6	19.8	0.5				0.25		-0.25		0.125		1	1	1	1	1	1	4	1	1	1	1	0
1	1	0	70	177	72	22.98	62	148	88	10.5	10.9	0.6	0.8			0.25	0	-0.25	-0.75	0.125	-0.375	1	1	1	4	3	1	4	1	1	1	1	0
1	1	0	66	161	65	25.08	84	156	107	17.3	18.5	0.6	0.5			2.5	3.5	-1.5	-1.75	1.75	2.625	1	1	1	2	2	0	4	1	0	0	1	0
1	1	0	63	162	64	24.39	81	123	78	12.9	13.2	0.6	0.5			1.5	2		-0.5	1.5	1.75	1	1	1	3	1	0	4	1	0	0	1	0
1	1	0	58	157	64	25.96	95	142	92	18.7	19.9	0.02	0.8			8	0.75	-1.25	-0.5	7.375	0.5	1	1	1	2	1	0	4	1	1	1		0
1	1	0	85	161	48	18.52	62	134	53	16.1	11		0.5			1.25	1.25	-2.5	-1.5	0	0.5	1	0	0	2	2	0	4	1	0	0	1	0
1	1	0	82	169	54	18.91	71	130	60	14.1	16	0.6	0.25			-0.25	-2.5	-1.25	-1	-0.875	-3	1	0	0	3	2	0	4	1	1	0		0
1	1	0	62	156	55.1	22.64	77	125	69	15.1	11	1	1	1	1	1	0.75		-0.25	1	0.625	0	0	0	2	1	0	4	1	0	0	1	0
1	1	0	72	159	64	25.32	86	135	69	17.1	19	0.2	0.5			1.25	1	-1.5	-1.75	0.5	0.125	1	1	1	3	2	0	4	1	1	0	1	0
1	1	0	74	165	47	17.26	82	183	97	9.1	12	0.3	0.5			2.75	1.75	-3.25	-2.25	1.125	0.625	1	1	0	2	2	0	4	1	0	0	1	0
1	1	0	67	172	66.7	22.55	82	121	75	14.1	11	0.8	0.6			0.25	0	-0.5	-0.25	0	-0.125	0	0	0	2	2	0	4	1	1	0	1	0
1	1	0	81	169	54	18.91	57	121	56	9.1	9	0.2	0.5			-1.75	0.75	-0.5	-2	-2	-0.25	1	0	0	3	2	0	4	1	1	0		0
1	1	1	67	163.5	68.55	25.64	82	152	76	11.1	12	0.8	0.6			2	1.75	-1	-0.5	1.5	1.5	1	0	0	4	1		4	1	0	0	0	0
1	1	1	66	155	48.9	20.35	96	117	68	10.1	11	0.6	0.8			-0.5	-1.75	-2.25	-1.25	-1.625	-2.375	1	0	0	3	2	0	4	1	0	0	0	0
1	1	0	50	169	70	24.51	88	143	93	14.1	18	1.2	1	1.2	1	1	1		-0.25	1	0.875	1	0	0	3	2	1	4	1	1	1	1	0
1	1	0	72	158	59.95	24.01	75	161	80	17.1	14	0.8	1	1	1	1.75	1.5	-2.75	-1	0.375	1	1	0	0	3		0	4	1	1	0	1	0
1	1	1	59	152	47.45	20.54	66	151	81	12.1	18	0.8	1	1	1	0.75	0.75		-0.75	0.75	0.375	1	1	0	2	1	0	4	1	0	0	1	0
1	1	1	72	152	47	20.34	76	114	63	12.1	11	0.5	0.6			2.75	1.5	-0.75	-0.75	2.375	1.125	0	0	0	2	2	0	4	1	0	0	1	0
1	1	0	68	167	53.5	19.18	79	135	76	17.1	17	0.8	0.8	1	1	2	2.5	-1.75	-3	1.125	1	0	1	0	3		0	4	1	1	0	1	0
1	1	0	59	162	78.2	29.8	75	125	77	16.1	20	1.2	1.2	1.2	1.2	0.25	0		-0.75	0.25	-0.375	1	0	0	4	1	0	4	1	1	0	1	0
1	1	1	51	159.5	54.5	21.42	78	95	53	13.1	18	0.09	0.08	0.6	1	-6.25	-6.5	-1	-0.75	-6.75	-6.875	0	1	0	3	1		4	1	0	0	1	1
1	1	1	50	158	45.8	18.35	69	97	57	13.1	12	1	1	1.5	1.5							0	0	0	3	1	1	4	1	0	0
1	1	1	83	149	58	26.12	75	125	53	13.1	13	0.8	0.8	1	1	0.5	0.5	-1	-2.25	0	-0.625	0	0	0	3	2	1	4	1				0
1	1	1	60	157	72	29.21	86	131	70	14.1	12	0.5	0.6			2	1.5	-0.5	-0.25	1.75	1.375	0	0	0	1	1	0	4	1	0	0	1	0
1	1	1	62	157.5	79.85	32.19	67	128	76	18.1	19	0.8	1	1	1	0	-0.25	-0.5	-0.25	-0.25	-0.375	1	0	0	3		0	4	1	0	1	1	0
1	1	1	56	157	58.8	23.85	85	123	67	12.1	13	0.5	0.8	1	1	0.25	0.75	-3	-0.25	-1.25	0.625	0	0	0	2	1	0	4	1	0	0	0	0
1	1	1	60	155	57	23.73	84	127	73	20.1	19	0.02	1	0.02	1	-8	2.5	-3.25	-2	-9.625	1.5	0	0	0	3	1	1	4	1				1
1	1	1	67	156	61.5	25.27	80	126	69	10.1	11	0.3	0.6			-1.25	1	-2.25	-1	-2.375	0.5	0	0	0	3	2	1	4	1	0	0	1	0
1	1	1	55	157	60	24.34	73	100	59	12.1	10	1	1	1	1	0	0.5	-0.25	-0.5	-0.125	0.25	0	0	0	3	1	0	4	1	0	0	1	0
1	1	1	50	164	59	21.94	71	110	73	9.1	14	0.6	1			-6.5	-4.75	-0.25	-0.25	-6.625	-4.875	0	0	0	4	2	1	4	1	0	1	1	1
1	1	1	59	157	55	22.31	70	119	64	17.1	17	1	1	1	1	1.25	1.25	-0.75	-0.25	0.875	1.125	0	0	0	3	2	1	4	1				0
1	1	0	68	162	77.35	29.47	60	153	82	10.1	11	0.5	0.25			-2.75	-4.5	-1.25	-2	-3.375	-5.5	1	0	0	3	2	0	4	1	1		1	0
1	1	1	59	153	48.55	20.74	80	122	78	11.1	13	0.4	0.6			2.5	1.75	-0.75	-0.25	2.125	1.625	1	0	0	3	2	0	4	1	0	0	0	0
1	1	1	62	152	43.5	18.83	71	112	67	9.1	11	0.6	0.8			2	1.5	-1.5	-0.75	1.25	1.125	0	0	0	4	3	0	4	1			1	0
1	1	0	67	163	73.65	27.72	57	122	63	9.1	8	1	1			1.25	0.75	-1.5	-1	0.5	0.25	1	1	0	3	2	0	4	1	0	0	0	0
1	1	1	72	158	66.2	26.52	87	140	57	9.1	9	0.5	0.6			0.75	0.5	-1	-1.25	0.25	-0.125	1	0	0	3	2	0	4	1	0	0	0	0
1	1	0	74	150.5	61.55	27.17	65	130	67	18.1	15	1	0.4			2.75	4	-1.25	-2	2.125	3	1	0	0	4	2	0	4	1	1	0	1	0
1	1	1	70	147	64.7	29.94	92	131	72	16.1	16	0.8	1			-1.25	0.25	-0.25		-1.375	0.25	0	1	0	2	2	0	4	1				0
1	1	0	70	168.5	57.7	20.32	81	132	64	11.1	9	0.02	0.8				2.25		-2.5		1	0	0	0	4	2	1	4	1	1	0	1	0
1	1	0	82	154	78.3	33.02	70	135	54	14.1	14	0.6	0.6			-1	-1.5	-0.75	-0.5	-1.375	-1.75	0	0	0	1	2	0	4	1	0	1	1	0
1	1	1	68	150	75	33.33	80	149	77	10.1	10	0.1	0.1	0.25	0.4	-8.25	-6.25	-3	-1.5	-9.75	-7	1	1	1	2	2	0	4	1			1	1
1	1	0	78	157.5	54	21.77	72	128	79	12.1	13	1	1			1	1	-1.25	-1.5	0.375	0.25	0	0	0	3	2	0	4	1	0	1	0	0
1	1	0	63	162	56.2	21.41	90	162	90	9.1	8	1	1			0.5	0	-0.75	-0.75	0.125	-0.375	1	0	0	3	2	0	4	1	1	1	1	0
1	1	1	69	146	46.3	21.72	86	142	73	13.1	14	0.5	0.5			2.5	3.5	-2	-1.25	1.5	2.875	1	0	1	3	2	1	4	1	0	0	1	0
1	1	0	76	156.5	47.4	19.35	79	111	57	10.1	10	0.5	0.2			0.5	1.25	-1.75	-2.5	-0.375	0	0	0	0	3	2	0	4	1	0	0	0	0
1	1	1	71	151	55.7	24.43	89	132	73	9.1	9	0.5	0.09			1.75	-1.75	-0.25	-1	1.625	-2.25	0	0	0	3	2	0	4	1	0	0	0	0
1	1	0	78	164	71.2	26.47	74	149	83	9.1	12	0.1	0.4			2	0.75	-1.5	-2	1.25	-0.25	1	1	0	4	3	0	4	1	0	1	1	0
1	1	0	68	167	75	26.89	65	140	85	8.1	12	0.04		0.15		-2.75	-1	-0.75	-1.25	-3.125	-1.625	1	0	0	3	2	0	4	1	0	0	1	0
1	1	0	65	168	61	21.61	65	121	69	9.1	8	0.4	0.3			3	3.5	-0.25	-0.25	2.875	3.375	0	0	1	4	2	0	4	1				0
1	1	1	74	140.5	40.45	20.49	81	123	61	8.1	9	0.5	0.3			1.75	1.25	-2.25	-1.5	0.625	0.5	0	0	0	2	1	0	4	1	0	0	0	0
1	1	0	69	163	84.4	31.77	81	123	60	11.1	11	0.2	0.2	1	1	-6.25	-4.75	-1.75	-1.25	-7.125	-5.375	0	0	1	4	2	1	4	1	1	1	1	1
1	1	1	66	157.5	54.3	21.89	82	153	71	12.1	12			0.6	0.6	2.75	2.75	-1	-1	2.25	2.25	1	0	0	3	2	0	4	1	0	1	0	0
1	1	1	62	155.5	68.4	28.29	79	111	66	13.1	14	1	0.8			1.25	1.25	-1	-1.25	0.75	0.625	1	0	1	3	2	0	4	1	0	1	0	0
1	1	0	72	156	62.4	25.64	77	141	63	13.1	14	1	1			2	1.5	-0.75	-0.25	1.625	1.375	1	0	0	4	2	1	4	1	1	1	0	0
1	1	1	71	143	56.8	27.78	79	135	84	14.1	14	0.8	0.6			2	2	-0.75	-0.75	1.625	1.625	0	1	0	3	2	1	4	1	0	0	0	0
1	1	0	67	168.5	66.65	23.47	79	111	63	8.1	8	0.25	0.5			4.5	3.75	-1	-0.75	4	3.375	0	1	0	4	2	0	4	1		0	0	0
1	1	1	78	154.5	56.15	23.52	75	114	62	10.1	7	1	0.8			1.75	1.75	-0.75	-0.75	1.375	1.375	0	0	0	3	2	0	4	1	0	0	0	0
1	1	0	81	164	76.6	28.48	83	124	62	9.1	9	0.4	0.4			1.75	1.75	-4.25	-4	-0.375	-0.25	1	0	1	4	2	0	4	1				0
1	1	1	73	151	43.65	19.14	88	126	54	10.1	14	0.5	0.8			1.25	0.5	-1.5	-1.25	0.5	-0.125	0	0	1	3	2	0	4	1				0
1	1	0	84	162.5	62	23.48	86	180	62			0.4	0.6			-2.75	-3.5	-0.5	-0.5	-3	-3.75	1			4	3							0
1	1	0	68	165	55.25	20.29	87	150	75			0.6	0.6			1.25	1.25	-1.25	-1	0.625	0.75	1	0	1	3	2				0			0
1	1	0	75	163	60	22.58	73	154	73			0.4	0.5			-1.25	-1.5	-1.25	-1.25	-1.875	-2.125	1	0	0	3	2	0	1	0				0
1	1	0	75	157	60	24.34	63	162	69			0.5	0.5			1.25	0.75	-3	-0.75	-0.25	0.375	1	0	0	3	2	0	1	0			1	0
1	1	1	71	148	52	23.74	71	132	68	12.5	9.4	0.5				0.25		-2		-0.75		0	0	0	2	2	0	1	0			1	0
1	1	0	65	168	52	18.42		125	75			0.05	0.4	0.2	0.25	-20	-22.5	-4.25	-5	-22.125	-25				4	3				1	1	1	1
1	1	0	65	180	70	21.6	70	109	63			0.5	0.5			-2.5	-2.75	-0.75	-0.5	-2.875	-3	0	0	0	4	3	0	4	1	0	1	1	0
1	1	0	59	179	82.2	25.65	65	142	77			0.5	0.8			0	1	-1.5	-2	-0.75	0	1			4	2		2	1	1		1	0
1	1	1	65	153	54	23.07	77	127	60	15.1	18	0.6	0.6			1.25	2	-0.25	-0.25	1.125	1.875	0	0	1	3	2	0	1	0	0	0		0
1	1	1	85	144	49	23.63	86	162	69	8.1	8	0.5	0.1			1		-0.75		0.625		1	0	1	1	1	0	1	0	1	0		0
1	1	1	70	159	83	32.83	75	128	79	14.1	15	0.4	0.5			1.75	1.75	-0.5	-0.5	1.5	1.5	0	0	0	2	1	0	1	0	0	0		0
1	1	1	68	163	69	25.97	88	141	80	9.1	8	0.25	0.3			2	2	-0.25	-0.5	1.875	1.75	1	0	0	4	1	1	2	1	0	1	1	0
1	1	0	67	159	57	22.55	68	117	64	12.1	12	1	0.8			0.5	0.75	-0.25	-0.25	0.375	0.625	0	0	0	2	2	0	4	1	1	0	1	0
1	1	1	66	154	31	13.07	80	129	87	11.1	9	0.3	0.3			3.25	2.75	1.75	1	4.125	3.25	0	0	0	3	1	1	4	1	0	1	1	0
1	1	1	61	156	55.4	22.76	80	160	95	14.1	12	0.6	0.6			0.25	0.5	-0.5	-0.5	0	0.25	1	0	0	1	2	1	2	1	0	0	0	0
1	1	1	58	163	63	23.71	66	137	77	14.1	12	0.8	0.6			1.25	1.25	-1	-1.25	0.75	0.625	0	0	0	2	2	0	1	0	0	0	1	0
1	1	1	52	157	67	27.18	91	144	96	9.1	9	1	1			0	-0.25	-0.5	-1.25	-0.25	-0.875	1	1	1	2	1	1	3	1	0	0	1	0
1	1	1	54	162	55.7	21.22	75	108	56	9.1	8			0.6	0.8	-1	-0.75	-0.25	-1.25	-1.125	-1.375	0	0	0	3		1	2	1				0
1	1	1	60	155	57	23.73	70	131	82	9.1	11	0.6	0.6			0.25	0	-0.5	-0.25	0	-0.125	0	0	0	4	2	0	3	1	0	0	1	0
1	1	0	70	158.5	56	22.29	93	136	77			0.5	0.6			0		-1.5		-0.75		1	0	0	4	2	0	1	0	1	0	1	0
1	1	1	69	161	59.7	23.03	63	108	48	19.1	17	0.8	0.8	1	1	0.75	1.5	-0.75	-0.75	0.375	1.125	0	0	0	3	2	1	1	0	0	0	1	0
1	1	0	67	179	78	24.34	78	156	85	11.1	10	0.6	0.6			0.25	1.5		-1	0.25	1	1	0	0	3	1	0	1	0		1	1	0
1	1	0	68	166	71.6	25.98	91	143	93	14.1	13	0.5	0.6			4.5	2.5	-2.75	-1	3.125	2	1	0	0	2	1	1	4	1	1	0	1	0
1	1	0	68	173	76	25.39	58	150	83	12.1	15	0.6	0.5			2	2.25	-2	-2.25	1	1.125	1	0	0	3	1	1	4	1	0	1	1	0
1	1	1	67	160	69	26.95	84	118	80	18.1	20	0.6	0.6			0.5	1.5	-0.5	-0.5	0.25	1.25	0	0	1	1	2	0	1	0	0	0		0
1	1	0	65	181	83	25.34	82	140	78	9.1	12	0.15	0.2			-0.25		-1.75		-1.125		1	0	0	2	1	1	2	1	1	1	1	0
1	1	1	63	153	60	25.63	78	128	82	14.1	14	0.6	0.4			1	0.75	-0.5	-1.5	0.75	0	0	0	0	1	1	1	2	1	0	0	1	0
1	1	0	66	175	69	22.53	82	130	51	10.1	9	0.6	0.25			0.5	-2	-0.5	-1.75	0.25	-2.875	0	1	0	2	1	1	2	1	1	1	1	0
1	1	0	64	168	72	25.51	77	121	56	15.1	15	0.8	0.6			1.75	1.75	-0.75	-1	1.375	1.25				2	2	0	1	0	1	1	1	0
1	1	1	64	163	70	26.35	81	120	68	10.1	13	0.6	0.6			1.75	1	-1	-1	1.25	0.5	0	0	0	3	2	1	3	1	0	1	1	0
1	1	1	63	163	58	21.83	75	140	73	12.1	12	0.3	0.5			5.75	7	-7.25	-9.25	2.125	2.375	1	0	0	2	2	1	4	1	0	0	1	0
1	1	1	63	153	60	25.63	91	137	72	20.1	19	0.4	0.3			3.25	4	-0.25	-0.75	3.125	3.625	0	1	0	3	2	0	2	1	0	1	1	0
1	1	1	61	156	60	24.65	98	150	69	12.1	14	0.8	0.8			1.5	1	-0.5	-1.25	1.25	0.375	1	0	0	2	2	0	1	0	0	0	1	0
1	1	1	62	172	83	28.06	84	135	68	15.1	15	0.5	0.5			2.75	1.75	-1.25	-0.25	2.125	1.625	0	0	1	2	2	1	2	1	0	0		0
1	1	0	62	170	66.55	23.03	86	109	68	10.1	9	0.8	0.8			1	1.25	-0.5	-0.5	0.75	1	0	0	0	3	1	0	1	0	1	1		0
1	1	1	60	163	72	27.1	74	152	86	13.1	17	0.5	0.5			1.5	0.75	-2	-1.5	0.5	0	1	0	1	2	2	0	1	0	0	0	1	0
1	1	1	56	148	54	24.65	71	117	73	11.1	10	0.8	1.2			1	0.5	-1.25	-0.25	0.375	0.375	0	1	0	3	2	1	2	1	0	0	1	0
1	1	1	52	155.5	58.85	24.34	90	126	82	18.1	18	0.8	0.8			0.5	0.25	-0.25		0.375	0.25	0	0	0	3	2	1	2	1	0	1		0
1	1	1	52	159	63	24.92	73	124	71	15.1	17	1	0.8			0.25	1.5	-0.25	-0.25	0.125	1.375	0	0	0	3	1	0	1	0	0	0	1	0
1	1	1	66	153	56	23.92	77	136	79	9.1	11	0.5	0.4			2.5	2.5		-0.5	2.5	2.25	0	0	0	2	1	0	1	0	0	0	0	0
1	1	0	64	162	61	23.24	75	136	72	14.1	17	0.5	0.5			1.5	1.75	-1.5	-1.25	0.75	1.125	1	1	1	3	2	1	3	1	1		1	0
1	1	1	55	156	68	27.94	79	119	71	10.1	11	0.6	0.8			1.5	1.5	-0.75	-0.5	1.125	1.25	1	0	0	2	1	0	1	0	0	0	0	0
1	1	1	53	153	61	26.06	79	164	100	15.1	20	0.4	0.5			1.5	1.5	-0.75	-0.5	1.125	1.25	1	0	0	1	1	0	1	0	0	0		0
1	1	1	55	154	64.8	27.32	69	124	66	9.1	9	0.5	0.5			1.5	2		-0.5	1.5	1.75	0	0	0	2	2	1	3	1	0		1	0
1	1	0	75	159	79	31.25	86	137	74	10.1	13	0.3	0.4				2.75		-0.5		2.5	0	0	0	3	2	0	1	0	0	0	1	0
1	1	1	70	157	65.5	26.57	86	179	84	12.1	11	0.4	0.5			-1.25	0	-0.25	-0.75	-1.375	-0.375	1	0	0	4	2	1	2	1	0	0	1	0
1	1	1	59	160	55	21.48	81	139	77	13.1	11	0.4	0.4			2.25	2.25	-1	-0.75	1.75	1.875	0	0	0	3	2	0	3	1	0	0	0	0
1	1	1	63	151	54	23.68	68	115	65	9.1	8	0.8	0.8			1	1	-0.5	-0.75	0.75	0.625	0	0	0	2	2	0	2	1	0	0	0	0
1	1	1	52	162	49	18.67	77	127	78	11.1	15	1	1			0	0.25	-0.25		-0.125	0.25	0	0	0	3	1	0	4	1	0	0	0	0
1	1	1	61	162	60	22.86	76	132	82	12.1	12	0.6	0.5			0.25	0	-0.75	-0.5	-0.125	-0.25	0	0	0	3	1	0	2	1	0	0	1	0
1	1	0	72	171.5	69.6	23.66	77	117	70	17.1	17	0.12	0.15	0.3	0.6	-2.25	-2.75	-2.5	-1.5	-3.5	-3.5	0	1	0	4	2	1	2	1	0	0	1	0
1	1	1	66	157	53	21.5	88	115	70	10.1	11	0.5	0.6	1	1	2	2	-0.75	-0.25	1.625	1.875	0	0	0	3	2		2	1	0	0	0	0
1	1	0	66	178	79	24.93	65	137	86	11.1	13	0.4	0.3	1	0.6	2.25	2.25	-1	-1	1.75	1.75	0	0	1	4	3	0	1	0	0	0		0
1	1	1	63	164	67	24.91	76	125	50	10.1	10	0.5	0.5			1.75	2.25		-0.5	1.75	2	0	0	1	3	2	1	4	1	0	0	0	0
1	1	1	63	159	72	28.48	71	132	72	11.1	11	0.25	0.6			1.75	2.5		-0.5	1.75	2.25	0	0	1	3	1	0	2	1	0	0	0	0
1	1	1	64	156	69	28.35	85	142	75	13.1	14	1	1			0.5	0.75	-0.5		0.25	0.75	1	0	0	3	1	0	3	1		1	1	0
1	1	0	64	175	87.3	28.51	90	147	83	9.1	12	0.3	0.8			2.75	0.75	-4	-0.5	0.75	0.5	1	1	1	3	1	1	4	1	0	1	1	0
1	1	1	73	157	62.3	25.27	87	187	101	15.1	12	0.5	0.4	0.5	0.4	1	1.25	-1.25	-1.5	0.375	0.5	1	0	1	3	1	1	2	1	0	1	0	0
1	1	1	76	152	51	22.07	86	128	56	12.1	16	0.3	0.25			-0.75	-1.5	-1.75	-1.5	-1.625	-2.25	0	0	0	4	3	0	3	1	0	0	1	0
1	1	1	58	138	35	18.38	92	124	59	13.1	14	0.5	0.5			2.5	2.5	-0.5	-1.25	2.25	1.875	0	0	0	3	2	1	2	1	0	0		0
1	1	0	53	172	71	24	82	157	99	10.1	10	1	0.6			1.5	1.5	-0.25	-0.25	1.375	1.375	1	0	0	3	3	0	2	1	0		1	0
1	1	1	53	160	48	18.75	64	101	48	10.1	10	0.3	0.5			2.75	2.75	-0.25	-0.25	2.625	2.625	0	0	0	4	2	0	2	1		0	1	0
1	1	0	88	156	61	25.07	66	139	63	11.1	11	0.3	0.6			0.5	-1	-2	-1.5	-0.5	-1.75	1	1	1	3	3					1	1	0
1	1	1	81	153	55	23.5	76	148	65	15.1	13	0.15	0.2			-4	-1.75	-0.75	-2.75	-4.375	-3.125	1	0	0	3	2	0	3	1	0	1	1	0
1	1	1	71	153	58	24.78	77	152	68	13.1	12	0.6	0.6			2.5	2.25	-1.5	-0.75	1.75	1.875	1	1	1	3	2	1	2	1				0
1	1	1	54	154	56	23.61	95	98	53	15.1	15	1	0.6			1.25	1.5	-0.25	-0.25	1.125	1.375	0	0	0	4	2	1	2	1	0	0	1	0
1	1	1	55	164	60	22.31	89	126	70	15.1	13	0.8	0.8			-1.5	-0.25	-0.5	-0.75	-1.75	-0.625	0	0	0	4	3	0	2	1	0	1	0	0
1	1	0	81	170	74	25.61	79	129	69	9.1	9	0.4	0.15			-0.75	-2	-1	-1	-1.25	-2.5	0	0	1	4	2	0	2	1	0	1	1	0
1	1	0	74	165	72	26.45	63	124	73	11.1	14	0.8	0.6			-2.25	-2.75	-1.5	-1.25	-3	-3.375	1	1	0	4	3	0	1	0	1	1	1	0
1	1	1	74	158	54.2	21.71	76	147	76	12.1	11	0.8	0.4			2.5	0	-2.25	-0.5	1.375	-0.25	1	0	0	3	2	1	3	1	0	0	0	0
1	1	1	59	154	68	28.67	87	158	89	16.1	17	0.6	0.6			1.5	1	-1	-0.75	1	0.625	1	0	0	3	2	0	4	1	0	1		0
1	1	1	51	166	63	22.86	78	117	61	12.1	13	0.6	0.8			1.25	1.25	-0.25	-0.75	1.125	0.875	0	0	0	3	2	1	2	1				0
1	1	0	72	172	83	28.06	80	136	80	11.1	15	0.8	0.8			3.5	2.75	-2.25	-1.5	2.375	2	1	1	1	3	2	0	4	1	0	1	1	0
1	1	1	63	153	51	21.79	88	110	60	13.1	14	0.8	0.6			-1	-4.5	-0.25	-0.5	-1.125	-4.75	0	0	1	4	3	0	4	1	0	0		0
1	1	0	71	162	73	27.82	67	168	89	12.1	13	1	0.6			0.75	1	-0.75	-1.25	0.375	0.375	1	0	0	3	2	0	1	0	1		1	0
1	1	1	67	153	61	26.06	83	122	63	18.1	18	0.6	0.6			2	1	-0.75	-0.5	1.625	0.75	0	1	0	3	2	0	1	0	0	0	0	0
1	1	1	58	153	60	25.63	68	136	60	15.1	17	0.5	0.3			2	2			2	2	1	0	0	3	1	0	2	1	0	0	1	0
1	1	0	68	165	79	29.02	77	125	78	13.1	12	0.6	0.5			2	2.5	-0.5	-1	1.75	2	0	0	0	3	2	0	2	1	1	1	1	0
1	1	1	50	159	55	21.76	70	114	55	15.1	14	0.06	0.06	0.5	0.6	-4.25	-4	-0.75	-1	-4.625	-4.5	0	0	0	4	2	0	4	1	0	0	1	0
1	1	1	60	164	62	23.05	75	115	66	12.1	9	1	0.8			-0.25	0	-0.5	-0.5	-0.5	-0.25	0	0	0	3	2	1	3	1	0	0	1	0
1	1	1	64	152	73	31.6	77	154	88	15.1	13	0.5	0.5			2.75	2	-0.75	-0.25	2.375	1.875	1	0	0	3	2	0	3	1			1	0
1	1	1	63	147	48	22.21	79	150	85	15.1	17	1	1			1.5	1.5	-0.75	-0.5	1.125	1.25	1	0	0	3	2	0	2	1	0	0	1	0
1	1	1	54	161	56	21.6	70	121	74	9.1	11	0.6	0.6			-0.25	-0.75	-0.25	-0.25	-0.375	-0.875	0	0	0	4	2	1	2	1	0	0	0	0
1	1	1	50	159	64	25.32	81	117	60	12.1	11	0.6	0.6			-2.5	-0.25	-0.5	-1	-2.75	-0.75	0	0	0	3	1	1	4	1	1	0	1	0
1	1	0	64	162	54	20.58	78	134	74	14.1	16	0.8	0.6			0.75	1	-0.75	-0.25	0.375	0.875	0	1	0		1	1	2	1			1	0
1	1	0	65	170	76	26.3	91	130	77	15.1	16	0.5	0.4			1.75	3.5	-0.5	-1	1.5	3	0	0	1	4	2	1	3	1	1	0	0	0
1	1	0	63	182	73.3	22.13	98	113	71	14.1	13	0.12	0.8			-2.75	-3.25	-0.75	-0.5	-3.125	-3.5	1	1	1	4	3	0	4	1	0	1	1	0
1	1	1	77	152	62	26.84	99	149	70	17.1	17	0.6	0.6			1.75	0.5	-0.5	-0.75	1.5	0.125	1	0	1	3	3		2	1				0
1	1	1	67	156	39.5	16.23	95	139	90	14.1	15	0.5	0.5			2	3.25	-1.75	-2.5	1.125	2	1	0	0	2	2	0	2	1				0
1	1	1	51	157	57	23.12	89	117	57	11.1	11	0.6	0.6			-2	-1.75	-1.75	-1	-2.875	-2.25	0	0	0	3	2	0	3	1	0	0	0	0
1	1	0	80	175	71.9	23.48	61	159	86	9.1	10	0.5	0.5			0.75		-2		-0.25		1	0	0	4	3	0	3	1	0	1		0
1	1	0	78	171	81.15	27.75	70	134	90	8.1	9	0.25	0.25			-2.25	-3.5	-2.5	-2.5	-3.5	-4.75	1	0	0	4	3				1	0	1	0
1	1	0	81	164	65	24.17	90	168	97	11.1	9	0.4	0.5			0.5	0.5	-1.75	-0.5	-0.375	0.25	1	1	0	4	3	1	2	1	0	0	1	0
1	1	0	71	179	78	24.34	64	105	59	9.1	9	1	1			0	0.25	-0.25	-0.5	-0.125	0	0	0	1	4	2	1	3	1			1	0
1	1	0	64	174	81.35	26.87	74	137	79	22.1	22	0.8	1			1	0.75	-0.75	-0.5	0.625	0.5	0	0	0	4	3	0			0	0	1	0
1	1	1	53	166	62	22.5	76	138	87	17.1	16	0.8	0.8			1	1.25	-0.5	-0.25	0.75	1.125	0	0	0	3	2	1	3	1	0	0		0
1	1	1	58	155	63	26.22	74	148	81	9.1	10	0.6	0.6			1	1.25	-0.75	-0.5	0.625	1	1	0	0	3	2	0	4	1	0		1	0
1	1	1	59	162	66	25.15	66	123	74	12.1	15	0.8	0.5			1.5	1.5	-0.25	-0.25	1.375	1.375	0	0	0	2	2	1	3	1	0	0	1	0
1	1	0	78	159	54	21.36	77	164	92	14.1	17	0.2	0.2	0.6	1	-4.25	-4	-1.75	-1.25	-5.125	-4.625	1	0	0	4	2	0	2	1	0	0	0	0
1	1	1	56	159.5	57.3	22.52	76	134	79	18.1	19	1	0.8			-0.5	0	-0.5		-0.75	0	0	0	1	4	3	1			0	0	1	0
1	1	1	54	157	57	23.12	80	111	66	15.1	15	0.6	0.5			-0.5	-1	-0.5	-0.75	-0.75	-1.375	0	0	0	4	2	0	4	1	0	1	1	0
1	1	1	64	153	60	25.63	75	139	70	9.1	10	0.8	0.6			0.75	2	-0.25	-0.75	0.625	1.625	0	1	1	3	2	0	2	1	0	1	1	0
1	1	1	67	164	60	22.31	102	129	80	10.1	10	0.8	1			1.5	1.25	-0.25	-0.5	1.375	1	0	0	0	3	2	0	2	1	0	0	1	0
1	1	1	62	161	55	21.22	60	130	85	24.1	21	0.8	1			1.25	1	-0.25	-0.25	1.125	0.875	0	0	0	3	2	1	4	1	0	0	0	0
1	1	1	60	165	71	26.08	98	135	76	14.1	13	0.6	1			0	1.5	-0.5	-1	-0.25	1	0	0	0	3	2	1	2	1				0
1	1	1	63	151	52.4	22.98	91	102	53	12.1	11	0.6	0.5			-1.25	-1.25	-0.5	-0.5	-1.5	-1.5	0	0	1	3	1	1	2	1				0
1	1	0	63	164	74.45	27.68	70	171	60	12.1	14	0.1	0.5	0.5	0.5	-4	-0.5	-0.75	-0.5	-4.375	-0.75	1	1	0	3	2	0	2	1	0	1		0
1	1	0	59	167	75	26.89	61	145	74	13.1	13	0.6	0.8			-2.5	-2.75	-1	-1.25	-3	-3.375	1	1	1	4	3	1	2	1	0	1	1	0
1	1	1	55	166	57	20.69	80	131	63	15.1	16	1	0.6			-0.25	0	-0.75	-0.25	-0.625	-0.125	0	1	0	4	2	0	3	1	0	0	0	0
1	1	0	72	152	50	21.64	75	118	59	11.1	13	0.4	0.25			2	0.75	1.75	-0.75	2.875	0.375	1	0	0	4					0	0	1	0
1	1	1	51	169	55	19.26	74	130	76	18.1	19	0.6	0.6			-6	-6.5	-1	-0.25	-6.5	-6.625	0	0	0	4	2	0	3	1	0	0	1	1
1	1	1	58	157	60	24.34	76	107	62	14.1	14	0.5	0.8			1.75	1.75	-0.5	-0.75	1.5	1.375	0	0	0	4	2	1	3	1	0	0	0	0
1	1	0	69	177	76.5	24.42	73	133	79	9.1	8	0.6	0.5			0.75	1	-0.25		0.625	1	1	0	1	2	2	1	1	0	0	1	0	0
1	1	0	66	172	75.8	25.62	88	172	104	8.1	10	0.25	0.2			2.5	2.5	-0.5		2.25	2.5	1			3	2							0
1	1	0	78	172	71	24	75	168	96	15.1	15	0.5	0.5			2.5	2.25	-1.75	-1.25	1.625	1.625	1	0	0	4	3	0	1	0	1	0	1	0
1	1	0	67	166	48	17.42	88	125	87	18.1	20	0.5	0.4			-0.25	-0.5	-0.5	-0.75	-0.5	-0.875	0	0	0	4	3	1	4	1	1	1	1	0
1	1	1	60	156	51	20.96	88	102	58	10.1	10	0.8	1			0.75	1	-0.5	-0.25	0.5	0.875	0	0	0	4	2	0	2	1	0	0	0	0
1	1	0	69	169	70	24.51	78	158	84	14.1	15	0.6	1			0.25	0.25	-1.25	-1	-0.375	-0.25	1	0	1	4	3	0	2	1	0	1	1	0
1	1	1	66	151	39	17.1	86	132	74	13.1	15	0.6	1			1.25	0.75	-0.25	-0.25	1.125	0.625	1	0	0	4	3	0	3	1	0	0	0	0
1	1	1	63	156	61	25.07	76	116	60	17.1	15	0.6	0.6			2	2.5	-1.5	-1	1.25	2	0	0	0	4	3	1	2	1	0	0	0	0
1	1	1	61	165	70	25.71	85	127	77	10.1	12	0.4	0.8			0.25	0.5	-0.5	-0.5	0	0.25	1	0	0	2	2	0	2	1	0	0	1	0
1	1	1	60	165	66	24.24	86	126	71	9.1	11	1	1			0.5	0.25	-0.25	-0.25	0.375	0.125	0	0	0	2	2	1	2	1	0	0	1	0
1	1	1	56	151	56	24.56	101	113	72	11.1	12	0.6	0.6			-1.25	-2	-0.5	-1	-1.5	-2.5	0	0	0	3	2	1	3	1	0	0	1	0
1	1	0	70	156	55.15	22.66	89	146	75	11.1	9	0.5	0.5			1.5	0.25	-1.5	-2	0.75	-0.75	1	0	0	3			2	1	0	0	1	0
1	1	1	69	156	59	24.24	73	120	59	12.1	11	0.6	0.6			2	1.25	-1.25	-0.75	1.375	0.875	0	0	1	3	2	1	1	0	0	0	0	0
1	1	1	66	161	61.55	23.75	83	143	86	10.1	11	0.6	0.6			1	0.75	-1.75	-1.25	0.125	0.125	1	0	0	4	2	1	3	1	0	0	1	0
1	1	0	65	175	78	25.47	75	110	65	10.1	11	1	0.8			1	1.5	-0.5	-1.25	0.75	0.875	0	0	0	4	3	1	3	1	0		1	0
1	1	1	56	165	63	23.14	76	104	63	13.1	10	0.6	0.6			1.5	1.25	-0.5	-0.25	1.25	1.125	0	0	1	4	3	1	4	1	0	1	1	0
1	1	1	52	164	62	23.05	81	140	86	18.1	17	0.02	0.8			-22.5	-0.5	-3.75	-0.25	-24.375	-0.625	1	0	0	4	1	1	2	1	0	0	1	1
1	1	0	79	162.5	52.4	19.84	79	145	86	11.1	11	0.5	0.5			1.5	2	-2.75	-0.5	0.125	1.75	1	0	0	4					0	0	0	0
1	1	1	55	162	64	24.39	65	138	90	17.1	17	0.8	0.6			1.25	1.25	-0.75	-0.5	0.875	1	1	0	0	2	1				0	0	1	0
1	1	1	51	167	48.15	17.26	77	179	103	22.1	23	0.4	0.8			0.5	0.5	-1.25	-0.75	-0.125	0.125	1	0	0	3	1	1	2	1	0	0	0	0
1	1	1	63	162	51	19.43	75	113	58	14.1	15	1	0.8			0.75	0.5	0.5	0.25	1	0.625	0	0	0	3	3	1	2	1	0	1	1	0
1	1	1	63	160	74	28.91	76	156	87	16.1	17	0.5	0.6			1.75	1.75	-0.25	-0.25	1.625	1.625	1	0	0	3	2		3	1	0	1		0
1	1	0	75	170	62.15	21.51	100	137	76	11.1	12	1	0.6			0.75	0	-1.5	-1.25	0	-0.625	0	0	0	3			2	1	1		1	0
1	1	0	68	164	72	26.77	66	156	82	13.1	15	0.5	0.5			-9.5	-8	-1.25	-2.25	-10.125	-9.125	1	0	0	4	2	1	4	1	0	1	1	1
1	1	0	66	165	78	28.65	91	148	83	12.1	16	0.8	0.6			0	-0.75	-0.5	-0.5	-0.25	-1	1	0	0	4	2	1	2	1	0	1	1	0
1	1	1	59	163.5	51	19.08	77	135	73	16.1	17	0.6	0.6			2.5	2	-1	-0.5	2	1.75	0	0	1	3	2	1	1	0	0	0	0	0
1	1	1	57	153	53	22.64	73	105	70	14.1	16	0.5	1			2	2.25	-0.75	-1	1.625	1.75	0	0	0	4	3	1	4	1	0	0		0
1	1	0	65	167	61	21.87	72	125	90	13.1	14	0.8	1			1.5	1.75	-0.75	-1.5	1.125	1	1	1	0	4	1				1	1	1	0
1	1	0	55	158	54	21.63	85	135	76	17.1	18	0.6	0.5			1	2.25		-1	1	1.75	0	0	0	4	2	1	3	1	0	0	0	0
1	1	0	86	168	61	21.61	72	134	78	10.1	10	0.5	0.6			1.75	2.25	-2.5	-2.75	0.5	0.875	0	1	0	4	2		2	1	0	0		0
1	1	1	55	159	56	22.15	77	149	85	13.1	13	0.5	0.4			1.5	1.5	-0.25		1.375	1.5	1	0	0	3	2	1	4	1	0	1	1	0
1	1	1	64	151	60.7	26.62	80	123	55	9.1	9	0.6	0.6			2	2.5	-1	-1.25	1.5	1.875	0	0	0	1	1	0	1	0	0	0		0
1	1	0	71	168	53.23	18.86	83	140	62	16.1	15	0.6	0.5			1.25	0.5	-1	2	0.75	1.5	1	0	1	4	2	0	2	1	1	0	0	0
1	1	1	52	162	70.62	26.91	79	140	82	19.1	19	1	1			0.75	0.5	0.5	0.5	1	0.75	1	0	0	3	1	1	2	1	0	0	1	0
1	1	0	70	177	70	22.34	56	131	63	12.1	11	0.3	0.25			3.25	3	-1.5	-1.25	2.5	2.375	0	0	0	2	1	0	1	0				0
1	1	0	63	168	65	23.03	92	153	79	11.1	13	0.6	0.6			1	0.5	-0.5	-1	0.75	0	1	0	1	4	3	0	3	1	0		0	0
1	1	0	88	173	65	21.72	75	115	65	14.1	10	0.2	0.2			-2	1.75	-1.25	-2	-2.625	0.75	0	0	0	3	3	0	2	1	0	0	0	0
1	1	1	88	152	53	22.94	60	132	78	18.1	16	0.4	0.5			0	1	-1.25	-2.25	-0.625	-0.125	1	0	0	3	3	0	2	1	0	0	0	0
1	1	0	66	170	64	22.15	67	114	62	12.1	11	0.8	0.6			3	3.5	-0.25	-0.5	2.875	3.25	0	0	1	4	3	0	4	1				0
1	1	1	61	151	49	21.49	94	120	68	17.1	16	0.6	0.8			1.25	0.25	-0.5	-0.75	1	-0.125	0	0	0	3	2	0	1	0	0	0	1	0
1	1	0	60	168.5	63.9	22.51	74	107	62	17.1	18	0.4	0.3			-1.75	-2	-0.5	-1.25	-2	-2.625	0	0	1	4	2	1	2	1	0	1	1	0
1	1	1	53	165	48.45	17.8	69	103	61	18.1	18	0.25	0.6			-2.75	-0.25	-1.25	-1.75	-3.375	-1.125	0	0	1	4	2	0	3	1	0	0	1	0
1	1	0	70	164.5	51.45	19.01	88	149	91	15.1	16	0.6	0.8			1.5	2	-1.5	-1.75	0.75	1.125	1	0	0	2	2	0	1	0	1	1	1	0
1	1	0	68	156	60	24.65	80	163	83	19.1	20	1	0.6			-0.5	-0.5	-0.5	-0.25	-0.75	-0.625	1	0	0	3	2				0	0	0	0
1	1	1	64	158	65	26.04	75	130	63	13.1	16	0.8	1			0.5	0.5	-0.5	-0.75	0.25	0.125	1	0	0	3	2	0	4	1	0	0	1	0
1	1	1	64	159	64	25.32	68	139	72	10.1	11	0.8	0.6			1	0.75	-1	-0.25	0.5	0.625	0	0	1	3	2		3	1	0	0	1	0
1	1	0	62	164	67	24.91	81	118	61	12.1	12	0.6	0.4			1.75	0.75	-1	-1	1.25	0.25	1	1	1	2								0
1	1	0	69	158	70.6	28.28	65	146	78	16.1	16	0.8	0.6			1.25	1.75	-0.5	-1.25	1	1.125	1	0	1									0
1	1	1	58	161	50.7	19.56	69	91	49	16.1	13	1	1			0.25	0.5		-0.5	0.25	0.25	0	0	0	3	2	0	2	1	0	0	1	0
1	1	0	67	177	63.23	20.18	72	110	66	12.1	13	0.3	0.6			-1.5	1	-2.75	-1.25	-2.875	0.375	0	0	0	3	3	1	3	1	1	1	1	0
1	1	0	70	173	73	24.39	53	106	58	17.1	18	0.6	0.5			3	3.5	-1	-0.75	2.5	3.125	0	0	0	4	2				0	1	1	0
1	1	1	66	152	50	21.64	58	110	60	18.1	17	0.3	0.25			2.75	3	-0.5	-0.75	2.5	2.625	0	0	0	3	3	0	3	1	0	0	1	0
1	1	1	50	159	55.15	21.81	94	117	60	17.1	17	1	1			0.75	1	-0.5	-1	0.5	0.5	0	0	0	3	1	0	1	0	0	0	0	0
1	1	0	64	167.5	58	20.67	79	134	77	16.1	19	0.8	1			1.5	1.5	-0.75	-0.25	1.125	1.375	0	0	0	4	2	1	2	1	0	1	0	0
1	1	1	68	148	57.9	26.43	72	109	62	9.1	9	0.6	0.6			2	2.5	-0.5	-0.75	1.75	2.125	0	0	0	3	2	0	2	1	0	0	1	0
1	1	0	72	164	83.5	31.05	73	159	70	15.1	16	0.6	0.8			2	2.25	-1.75	-1.75	1.125	1.375	1	0	1	4	2	1	3	1	1	1	1	0
1	1	1	50	156	47	19.31	72	147	86	13.1	14	1	1			0.25	0	-0.5	-0.25	0	-0.125	1	0	0	3	1	1	4	1	0	0	1	0
1	1	0	69	168	58	20.55	70	108	56	12.1	13	0.6	0.6			1.5	1.5	-0.75	-1	1.125	1	0	0	1	4	2	0	4	1	1	1	1	0
1	1	1	62	151	46	20.17	84	148	74	13.1	14	0.5	0.6			1.75	1.25	-0.25	-0.25	1.625	1.125	1	0	0	3	2							0
1	1	0	62	169	59	20.66	93	128	76	17.1	17	0.8	0.8			1	0.75	-0.25	-0.5	0.875	0.5	0	0	0	3	1	1	2	1	1	1	1	0
1	1	0	78	163.5	54.55	20.41	80	159	78	12.1	13	0.6	0.5			1	0.5	-1	-0.75	0.5	0.125	1	0	1	4	3	0	3	1	0	0	1	0
1	1	1	65	157.5	54.4	21.93	78	144	78	11.1	13	0.6	0.6			0.5	0.5	-1.25	-0.5	-0.125	0.25	1	0	0	3	2	0	2	1	0	0	1	0
1	1	1	64	154	50	21.08	79	160	82	16.1	16	0.5	0.5			2.5	2.25		-0.25	2.5	2.125	1	1	1	3	2	0	2	1	0	0	0	0
1	1	1	66	149	58	26.12	82	124	73	14.1	13	0.2	0.4			2.5	2.25	-1.25	-0.5	1.875	2	0	0	1	2	2		3	1	0	0	0	0
1	1	1	65	164	64	23.8	85	146	82	14.1	15	0.3	0.25			2.25	3.25	-0.25	-0.5	2.125	3	1	0	0	3	2	1	4	1	0	0	1	0
1	1	0	63	179	88	27.46	81	125	78	14.1	14	0.3	0.25			-3.5	-2.75	-0.25	-0.75	-3.625	-3.125	0	1	1	4	3	0	4	1	0	0	1	0
1	1	0	64	168	56.55	20.04	64	132	73	10.1	12	0.2	0.2			-0.25	-0.75	-2.5	-3	-1.5	-2.25	0	0	0	3		0	1	0		0	1	0
1	1	1	62	154	39.3	16.57	72	131	67	16.1	16	0.5	0.6			1.75	2.25	-0.75	-0.75	1.375	1.875	0	0	1	4	2	0	2	1	0	0	1	0
1	1	0	61	171	70.1	23.97	83	114	71	15.1	14	1	0.8			1	1		-0.25	1	0.875	0	0	0	3	2	0	1	0	1	1	1	0
1	1	0	59	173	74.2	24.79	67	115	61	10.1	9	0.4	0.4			2	1.75	-1	-0.75	1.5	1.375	0	0	0	3	2	0	2	1	0	0	1	0
1	1	1	58	161.5	72.2	27.68	64	108	66	15.1	13	0.6	0.6			1	1.5	-1.25	-1	0.375	1	0	0	0	4	2	1	4	1	0	0	1	0
1	1	1	71	150	60	26.67	92	125	53	13.1	13	0.5	0.5			3	2.25	-1.25	-0.25	2.375	2.125	1	0	0	4	3	0			0	0	1	0
1	1	1	61	156	49	20.13	79	116	71	15.1	13	0.5	0.5			2	1.75	-0.5	-0.5	1.75	1.5	0	0	0	3	1	1	2	1			1	0
1	1	0	72	174	67.2	22.2	70	121	72	15.1	14	0.6	0.5			1	1.25	-0.5	-1.25	0.75	0.625	0	1	0	4			3	1	1			0
1	1	1	50	154	59	24.88	68	102	57	10.1	9	0.8	1			-0.25	0	-0.25		-0.375	0	0	0	0	3	1	0	2	1	0	0	1	0
1	1	1	65	158	67.65	27.1	66	131	79	15.1	14	0.6	0.25			2.25	2.5	-1	-1.25	1.75	1.875	1	0	0	3	2		2	1	0	0	1	0
1	1	0	72	157	59	23.94	68	126	77	9.1	9	0.6	0.5			1.25	1.25	-0.5	-0.5	1	1	0	0	0	3	2	0	2	1	0	0	1	0
1	1	0	70	156	61.75	25.37	86	174	104	14.1	11	0.08	0.25			-0.25	1.5	-1.75	-2.25	-1.125	0.375	1	0	0	2	1	0	1	0	0	0	1	0
1	1	1	72	154	58.9	24.84	61	144	65	14.1	12	0.4	0.4			2	1.5	-1	-1	1.5	1	1	0	1	3	1	0	2	1	0	0	1	0
1	1	0	59	172	75	25.35	88	143	80	14.1	13	0.6	0.8			1	0.75	-1	-1	0.5	0.25	1	0	0	4	2				1	1	1	0
1	1	0	70	169	66	23.11	66	132	77	10.1	15	0.4	0.6			2	1.5	-1.25	-1.25	1.375	0.875	0	0	0	3	1				1			0
1	1	1	82	157	59	23.94	68	137	66	9.1	10	0.3	0.25			2.75	3.25	-0.5	-1	2.5	2.75	0	1	0	3	1	0	1	0	0	0		0
1	1	0	76	172	67.4	22.78	90	139	79	15.1	15	0.5	0.5			1.5	1.75	-3	-2.75	0	0.375	0	0	0	4	3	1	2	1	0	0		0
1	1	1	69	156.5	51.65	21.09	72	127	68	12.1	11	0.15	0.1			-4.25	-8	-1.75	-2.5	-5.125	-9.25	0	0	0	3	1	0	2	1	0	0	0	1
1	1	0	68	181	75	22.89	76	130	99	11.1	10	1	0.8			0.75	0.75	-0.25	-0.25	0.625	0.625	1	0	0	3	2	0			1		0	0
1	1	1	61	156	60	24.65	86	164	119	15.1	12	0.8	0.8			1	0.75	-0.5	-0.25	0.75	0.625	1	1	0	3	1	1	4	1	0			0
1	1	1	62	158.5	65.15	25.93	82	106	52	10.1	12	0.5	0.4	0.5	1	2.25	3.25		-0.5	2.25	3	0	0	0	4	2	1	4	1	0	0	0	0
1	1	1	82	141	50	25.15	74	125	80	14.1	16	0.15	0.25	0.6	0.5	-4.25	-4.75	-1.75	-2.25	-5.125	-5.875	0	1	0	4	2	0	1	0	0	0	0	0
1	1	0	72	162	37	14.1	75	142	67	14.1	13	0.6	0.5			2.75	2.75	-1	-0.75	2.25	2.375	1	1	0	3	3	0	2	1	1	1	1	0
1	1	1	69	151	54	23.68	63	169	96	18.1	13	0.5	0.5			2.5	2.75	-0.5	-1.25	2.25	2.125	1	0	0	2	1		2	1	0			0
1	1	0	63	168	59	20.9	83	109	69	13.1	12	0.8	1			1	0.75	-0.25	-0.75	0.875	0.375	0	0	0	3	2	0	2	1	1	0	0	0
1	1	1	51	158	41	16.42	90	113	66	18.1	18	0.1	0.1	0.5	0.4	-14.25	-11.25	-5	-4.25	-16.75	-13.375	0	0	0		2	0	2	1	0	0	0	1
1	1	0	70	163	66	24.84	70	147	83	14.1	15	0.6	0.6			2.5	2.25	-0.5	-1	2.25	1.75	1	0	0	3	2	0	2	1	1	1	1	0
1	1	1	68	157	57	23.12	82	119	65	13.1	14	0.5	0.6			2.5	3	-1.5	-1.25	1.75	2.375	0	1	0	3	2	0	3	1	0	0	1	0
1	1	1	68	157	57	23.12	84	112	60	18.1	19	1	0.8			0.75	0.75	-0.5	-0.5	0.5	0.5	0	0	1	4	2	0	4	1	0	1	1	0
1	1	1	62	155	48	19.98	78	154	93	13.1	12	0.15	0.2			-0.25	-0.25	-3.25	-1	-1.875	-0.75	1	1	0	3	2	0	1	0	0	0	0	0
1	1	1	56	157.5	48.5	19.55	84	120	70	12.1	13	1	1	1	1	1.25	1.25	-0.5	-1	1	0.75	0	1	0	3	2	1	2	1	0	0	1	0
1	1	0	64				81	135	79	11.1	12	0.6	0.8			1.25	1	-0.75	-1.25	0.875	0.375	0	0	1	4			3	1	0	1	1	0
1	1	1	54	167.5	54.5	19.43	76	103	60	11.1	11	1	1	1	1	0	0	-0.25		-0.125	0	0	0	0	3	2	0	2	1	0	0	1	0
1	1	0	64	166	62	22.5	82	153	87	11.1	12	0.25	0.25			2.5	2.25	-0.5	-0.25	2.25	2.125	1	0	0	3	3		2	1	0	1	1	0
1	1	0	66	173	85.75	28.65	78	131	91	11.1	10	0.8	0.8			1.5	1.25	-0.25	-0.5	1.375	1	1	0	0	3	2	1	4	1	1	0	0	0
1	1	1	55	151	61	26.75	80	128	78	11.1	10	0.5	0.3			3.25	3	-2.25	-1.5	2.125	2.25	0	0	0	3	2				0	0	0	0
1	1	0	62	161	64	24.69	94	121	69	10.1	11	0.6	0.5			-0.25	0	-1	-1.5	-0.75	-0.75	0	0	1	4	2	1	3	1	1	1	1	0
1	1	0	60	166	71.6	25.98	78	122	77	16.1	18	0.1	0.1	0.6	0.6	-4.25	-4.5	-0.25	-0.75	-4.375	-4.875	1	0	0	3	2		3	1	1	1	1	0
1	1	1	60	170	60.45	20.92	82	106	67	10.1	9	0.4	0.5			0	-0.25	-0.5	-0.5	-0.25	-0.5	0	0	1	3	2	0	2	1	0	0	0	0
1	1	1	62	149	51	22.97	76	119	85	16.1	17	1	1			0.75	0.25	-1.25	-1	0.125	-0.25	1	1	1	3	3	1	2	1	0	0	1	0
1	1	1	64	163	57	21.45	83	141	76	13.1	15	0.3	0.3			-4.5	-5.25	-1	-2	-5	-6.25	1	1	0	2	1	1	2	1			1	1
1	1	1	75	152.5	61	26.23	93	122	69	8.1	8	0.6	0.6			1.75	1.5	-0.25		1.625	1.5	1	0	0	1	1	0	1	0	0	0	0	0
1	1	1	52	156	65	26.71	77	101	57	12.1	13	0.25	0.15			2.75	3	-0.25	-0.25	2.625	2.875	0	0	0	3	1							0
1	1	0	64	172	64	21.63	65	112	66	13.1	10	0.25	0.6			1.5	0.75	-1	-1.25	1	0.125	0	1	1	4	2	1	4	1	0	1	0	0
1	1	0	77	156	74.35	30.55	79	148	69	12.1	11	0.6	0.4			1	0.75	-2	-1.25	0	0.125	1	0	0	4	3	1	3	1	0	1	1	0
1	1	1	83	153	68	29.05	81	156	68	11.1	11	0.25	0.15			1.25	2.25	-1.75	-0.25	0.375	2.125	1	0	0	3	2				0	0	1	0
1	1	1	66	157	66	26.78	79	131	67	17.1	16	0.6	0.6			2.25	2.75			2.25	2.75	0	0	0	4	2	1	2	1	0	1	1	0
1	1	0	80	163	53	19.95	81	119	54	8.1	10	0	0.8			1.75	1.25	-1.25	-1	1.125	0.75	0	0	0	4	2				0	0	1	0
1	1	1	66	160	60	23.44	91	121	72	16.1	16	0.8	1			1.25	0.75	-1	-0.25	0.75	0.625	0	0	1	3	1	1	2	1	0	0	0	0
1	1	1	62	159	48.25	19.09	74	161	95	10.1	11	0.4	0.4			1.5	1.75	-0.25	-0.25	1.375	1.625	1	0	0	1	1	0	1	0	0	0	1	0
1	1	1	66	152	59	25.54	85	129	71	9.1	9	0.8	0.6			0.75	1.25	-0.75	-1.5	0.375	0.5	1	0	1	3	2	0	2	1	0	0	1	0
1	1	0	67	176	90	29.05	57	130	90	13.1	10	0.4	0.6			0.75	0.75	-0.75	-0.5	0.375	0.5	1	0	0	3	2	0	4	1	1	1	1	0
1	1	0	64	165	60	22.04	90	148	87	12.1	12	0.25	0.4			2.75	2.5	-0.25	-0.5	2.625	2.25	1	0	0	4	2	0	2	1	1	1	1	0
1	1	0	83	170	77.92	26.96	84	150	82	12.1	11	0.3	0.3				-0.25		-0.75		-0.625	1	0	1	1					0		1	0
1	1	0	69	166	69	25.04	64	119	71	10.1	10	0.4	0.4			-2.25	0.75	-2.25	-4.75	-3.375	-1.625	0	0	0	4	3	0	3	1	0	0	1	0
1	1	1	67	148	55.3	25.25	82	131	72	16.1	14	0.6	0.5			3.5	4	-0.75	-1.25	3.125	3.375	0	0	1	3	2	1	3	1	0	0	1	0
1	1	1	65	153.5	61.4	26.06	77	128	71	12.1	15	0.3	0.4			3	2.25	-0.75	-0.25	2.625	2.125	0	0	1	3	2	0	2	1	0	0	1	0
1	1	0	60	163	51	19.2	96	137	81	11.1	10	0.8	0.8			1.5	1.25	-1.25	-0.5	0.875	1	1	1	0	3	2		4	1	0	0	1	0
1	1	1	78	153.5	55.5	23.55	76	134	54	17.1	16	0.5	0.5			1	1.25	-1.5	-1.5	0.25	0.5	1	0	1	4	2	0	3	1	0	0	1	0
1	1	1	79	152	55.65	24.09	82	142	64	10.1	10	0.12	0.09			-4.25	-2.5	-1.25	-0.5	-4.875	-2.75	1	0	0	1	1	1	2	1	0	0	1	0
1	1	0	71	164	65.85	24.48	81	146	96	14.1	13	0.4	0.5			0.5	0.25	-1.25	-1.5	-0.125	-0.5	1	1	0	3	2	1	3	1	1	1	1	0
1	1	0	65	169.5	53.65	18.67	92	130	66	10.1	10	0.3	0.5			2	2.5	-0.25	-0.5	1.875	2.25	0	0	0	3	2	1	2	1	0	0	1	0
1	1	1	63	168	65	23.03	83	136	78	12.1	13	0.6	0.6			1.25	0.75	-0.25	-0.25	1.125	0.625	0	0	0	3	2	1	2	1	0	0	1	0
1	1	1	60	158	50	20.03	74	96	58	14.1	15	0.6	0.6			2.5	2.5	-1	-1	2	2	0	0	0	3	2		3	1	0	0	1	0
1	1	1	60	156	56	23.01	82	147	87	14.1	16	0.5	0.5			3.5	3.25	-0.75	-0.75	3.125	2.875	1	0	0	3	2	0	2	1			1	0
1	1	1	59	156	51.65	21.22	78	118	60	9.1	9	0.5	0.8			2	1.25	-1	-0.5	1.5	1	0	0	0	3	2	0	2	1	0	0	0	0
1	1	1	55	164	63	23.42	80	111	64	10.1	9	1	1			0.25	0.5	-0.25	-0.75	0.125	0.125	0	0	1	3	2	0	3	1	0	0		0
1	1	1	54	156	69	28.35	77	144	83	12.1	13	0.6	0.6			1	0.5	-0.5	-0.25	0.75	0.375	1	0	0	2	1	0	2	1	0	0	1	0
1	1	1	51	155.5	64	26.47	119	168	100	18.1	19	0.5	0.25	1	1.2	-4.5	-8.25	-3.25	-2.75	-6.125	-9.625	1	1	1	3	2	1	4	1	0	0	1	1
1	1	1	75	158	74.65	29.9	71	130	72	13.1	11	0.3	0.3			1	-1	-3.25	-1.25	-0.625	-1.625	0	0	1	3	1	0	3	1	0	0	0	0
1	1	1	61	157	54	21.91	72	128	74	15.1	12	0.8	0.1			1.75	1.25	-0.75	-5.25	1.375	-1.375	0	0	1	3	2	0	2	1	0	0	0	0
1	1	1	66	155	55	22.89	73	107	59	9.1	9	0.6	0.8			0.5	0.75	-0.5	-0.25	0.25	0.625	0	0	1	3	2	1	4	1	0	0	0	0
1	1	0	66	164.5	63	23.28	59	125	69	13.1	12	0.5	0.4			2.25	2.25	-1.25	-0.75	1.625	1.875	0	0	0	2	2	1	4	1	0	0	1	0
1	1	0	62	153	53	22.64	83	116	74	14.1	12	0.3	0.3			2.25	2.5	-0.5	-0.5	2	2.25	0	0	0	2	1	1	2	1	0			0
1	1	1	56	169	58.6	20.52	69	100	56	9.1	9	1	0.8			0.5	1			0.5	1	0	0	0	2	1	0	1	0	0	0	0	0
1	1	0	75	158	68	27.24	80	139	73	15.1	16	0.8	0.5			1	2	-0.25	-0.75	0.875	1.625	0	0	1	2	2	1	3	1				0
1	1	0	65	166.5	65.33	23.57	57	132	72	10.1	10	0.6	1			2.25	1	-0.75	-0.25	1.875	0.875	0	0	0	3	1	1	4	1	0	1	1	0
1	1	1	65	151	47	20.61	69	136	66	11.1	11	0.4	0.5			-1	-2.5	-2.25	-1	-2.125	-3	0	0	0	3	2	0	3	1	0	0	0	0
1	1	0	62	181.5	68.7	20.85	71	104	63	10.1	9	0.6	1			0	0.5	-1.25	-1	-0.625	0	0	0	1	4	3	0	4	1	0	0	0	0
1	1	0	74	167	54	19.36	94	143	82	10.1	9	0.6	0.6			1.25	1.75	-1.5	-2	0.5	0.75	1	1	0	3	1	0	2	1	1	0	0	0
1	1	1	54	149	49	22.07	76	113	63	11.1	12	0.8	0.25			1.75	3	-0.25	-0.25	1.625	2.875	0	0	0	3	1	0	2	1	0	0	0	0
1	1	1	53	156	61	25.07	80	122	78	10.1	10	0.5	0.5			1.25	1.25	-1.5	-0.5	0.5	1	0	0	0	3	1	1	3	1	0	0	0	0
1	1	1	64	156	55	22.6	93	135	73	15.1	14	0.8	0.6			1.25	0.75	-0.75	-0.25	0.875	0.625	0	0	0	3	2	0	2	1	0	0	0	0
1	1	0	59	172	66	22.31	82	120	73	10.1	11	0.5	0.5			0	-0.5	-3	-2	-1.5	-1.5	1	1	1	4	3	0	4	1	1	1	1	0
1	1	0	76	166.5	62.15	22.42	64	110	60	9.1	9	0.4	0.5			-2	-1	-1.25	-2	-2.625	-2	0	0	0	3	1				0	0	1	0
1	1	1	76	156	67.2	27.61	80	152	81	15.1	12	0.4	0.4			0.5	-1.75	-0.75	-1.75	0.125	-2.625	1	0	0	2	1	0	1	0	0	0	1	0
1	1	0	81	169.5	72.25	25.15	75	151	67	13.1	14	0.25	0.3			-4.75	-2	-0.75	-2	-5.125	-3	1	0	0	3	1	0	1	0	0	0	1	0
1	1	0	85	172	62.63	21.17	72	149	71	13.1	14	0.25	0.5			-0.75	1.75	-1	-2.25	-1.25	0.625	1	1	1	2	2	0	1	0	1	0	0	0
1	1	0	85	169	71.9	25.17	71	119	62	11.1	12	0.4	0.25			-1.25	1.25	-1.75	-1.5	-2.125	0.5	1	0	1	2		0	1	0	0	0	0	0
1	1	0	79	165	60	22.04	86	156	79	11.1	12	1	0.4			-2	-2.5	-1.25	-1.75	-2.625	-3.375	1	0	0	4		0	2	1	0	0	1	0
1	1	0	70	164	69	25.65	90	131	80	10.1	10	0.3	0.12			-3.5	-3.5	-0.5	-0.25	-3.75	-3.625	1	0	1	3	2		2	1	1	0		0
1	1	1	61	159	50	19.78	71	106	67	17.1	16	1	0.8			1.75	2	-1.5	-1	1	1.5	0	0	1	3	1	0	3	1		1		0
1	1	1	53	153	37.63	16.08	81	142	72	22.1	22	1	1			0.5	0.25	-0.25	-0.25	0.375	0.125	1	0	0	3	2	0	2	1	0	0	0	0
1	1	0	70	169	60.95	21.34	109	180	81	14.1	15	0.3	0.3			3.75	3.5	-1	-1	3.25	3	1	1	0	3	2	0	2	1	1		1	0
1	1	0	67	168	52.5	18.6	81	119	65	20.1	17	0.8	0.5			1	1.75	-0.5	-0.5	0.75	1.5	0	0	0	4			2	1	1		0	0
1	1	0	62	168	63	22.32	72	133	58	15.1	16	0.6	0.8			2	2	-0.5	-0.25	1.75	1.875	0	0	0	4	2	1	2	1	0	0	1	0
1	1	0	67	163	55	20.7	69	156	86	20.1	20	0.5	0.6			2.25	1	-1	-0.75	1.75	0.625	1	0	1	2	3	1	1	0	1	0	1	0
1	1	0	67	154	58	24.46	76	134	68	12.1	11	0.5	0.15			2.75	2.5	-1	-1.25	2.25	1.875	1	1	1	1	2	0	1	0	0	0	1	0
1	1	1	61	169	62	21.71	92	158	94	15.1	14	0.5	0.6			2.25	1.25	-1	-0.25	1.75	1.125	1	0	0	2	2	1	2	1	0	0		0
1	1	1	53	159	50	19.78	92	109	66	17.1	18	0.8	0.6			0	0.5	-0.75	-0.75	-0.375	0.125	0	1	1	3	2	0	4	1	0	0		0
1	1	0	73	170	96	33.22	92	188	93	17.1	16	0.2	0.25			-1.5	-2.25	-1.5	-1.75	-2.25	-3.125	1	1	1	2	1	0	1	0	0	0		0
1	1	0	70	154	80	33.73	74	155	91	14.1	13	0.4	0.4			2	-0.75	-1.5	-0.25	1.25	-0.875	1	0	0	2		1	1	0	0	0	1	0
1	1	0	70	171	75	25.65	72	119	68	9.1	8	0.15	0.1			-1.75	-3	-0.75	-1.75	-2.125	-3.875	0	0	0	2	1	0	3	1	1	0	1	0
1	1	0	64	167	59	21.16	73	93	53	9.1	10	0.15	0.1			-2	-4.25	-0.25	-0.5	-2.125	-4.5	0	0	1	3		0	1	0	1	0	1	0
1	1	1	63	145	57	27.11	69	120	65	11.1	12	0.8	0.8			1	1	-0.75	-0.75	0.625	0.625	0	0	0	2	1	0	1	0	0	0	0	0
1	1	1	62	158	50	20.03	86	124	75	15.1	16	0.5	0.8			4	0.75	-4.25	-0.25	1.875	0.625	0	0	0	2	1	0	2	1	0	0	0	0
1	1	0	67	179	87	27.15	74	123	82	10.1	10	0.6	0.8			1.25	0.5	-0.75		0.875	0.5	0	0	0	3	2	1	3	1	1	0	1	0
1	1	0	75	171.5	50	17	82	118	73	9.1	9	0.2	0.2									0	0	1	3	2	1	2	1	1	0
1	1	1	67	159	73.5	29.07	67	140	80	12.1	13	0.8	0.5			0.5	0.25	-1.25		-0.125	0.25	1	1	0	3	2	0	2	1		0	1	0
1	1	0	69	165	62	22.77	60	120	70	9.1	10	0.6	1			1.5	0.75	-0.75	-0.75	1.125	0.375	1	1	0	3	2	0	3	1	0	0	1	0
1	1	1	53	159	78	30.85	72	168	80	13.1	14	0.3	0.5			-2	-1	-0.25	-0.5	-2.125	-1.25	1	0	0	3	1	1	3	1	0	0	1	0
1	1	1	65	156	66	27.12	92	138	82	11.1	13	0.8	0.5			0.75	0.75	-1.5	-2	0	-0.25	0	0	1	3	2	1	2	1	0	0	1	0
1	1	1	58	159	58.2	23.02	75	128	80	11.1	10	0.6	0.6			-0.25	-0.25	-0.25	-0.25	-0.375	-0.375	0	1	0	4	2	1	2	1	0		1	0
1	1	0	54	157	54	21.91	77	125	78	10.1	9	0.8	0.8			0.75	0.25	-0.5	-0.5	0.5	0	0	0	0	3	1	0	2	1				0
1	1	1	56	158	65	26.04	85	121	66	12.1	14	0.8	0.8			1	1	-1	-1	0.5	0.5	0	0	0	3	2	0	3	1	0		0	0
1	1	0	85	153	48	20.5	80	129	58	12.1	12	0.4	0.5			1.5	2.25	-0.5	-0.25	1.25	2.125	0	0	0	4		0	1	0	0	0	0	0
1	1	1	67	159.5	56.3	22.13	84	132	78	9.1	11	0.5	0.6			0	0.25	-2.5	-1.25	-1.25	-0.375	0	0	1	4	3	1	2	1	0	1	1	0
1	1	0	65	171	66	22.57	85	135	82	15.1	15	1	1			2.25	2.25	-1.75	-1.5	1.375	1.5	0	0	1	3	2	1	4	1	1	1	1	0
1	1	0	60	171.5	64.35	21.88	81	140	83	11.1	12	0.5	0.5			1.75	1.75	-1	-0.75	1.25	1.375	1	1	0	2	1		2	1	1	1	1	0
1	1	1	78	162	51	19.43	78	138	59	11.1	13	0.3	0.4			3.75	3.25	-2	-1.75	2.75	2.375	1	1	1	2	2	0	1	0	0	0	1	0
1	1	0	63	168.5	67.9	23.91	93	121	72	12.1	11	1	0.6			1	1.5	-0.25	-0.5	0.875	1.25	0	0	0	3	2	1	2	1	1	1	1	0
1	1	0	61	168.5	62	21.84	67	188	109	14.1	12	0.4	0.6			0.25	2.25		-0.5	0.25	2	1	0	0	3	1	1	2	1	1	1	1	0
1	1	1	61	155	58	24.14	89	136	74	12.1	10	0.4	0.4			2.25	2	-0.25	-0.25	2.125	1.875	0	0	0	3	2	0	1	0	0	0	1	0
1	1	0	58	166	69	25.04	71	137	83	13.1	14	0.8	1			1.5	0.75	-0.5	-0.5	1.25	0.5	1	1	0	2	2	0	1	0	1		1	0
1	1	1	54	150	52	23.11	87	115	64	10.1	11	0.6	0.6			1.25	1	-2	-1.25	0.25	0.375	0	0	0	2	2	0	2	1	0	0	0	0
1	1	0	54	154	51	21.5	103	120	73	18.1	19	0.6	0.6			0.75	0.75	-0.5	-0.25	0.5	0.625	0	0	0	2	1	0	2	1	1	0	1	0
1	1	0	53	181.5	78	23.68	67	130	71	12.1	12	1	1			-1.75	-2.25	-0.5	-0.5	-2	-2.5	1	0	0	3	1	1	2	1	1	1	1	0
1	1	0	65	167	56	20.08	59	107	50	12.1	12	0.6	0.4			0.5	0	-1.25	-1.25	-0.125	-0.625	0	0	0	4	2	1	4	1	1	0	1	0
1	1	1	63	159	73	28.88	80	148	72	10.1	10	0.8	1			0.5	0.75	-0.25	-0.25	0.375	0.625	1	0	0	3	2	1	3	1	0	0	0	0
1	1	1	60	162	55.25	21.05	74	104	64	17.1	15	0.5	0.4			2.5	2.25	-0.5	-0.5	2.25	2	0	0	1	3	1	1	2	1	0	0	1	0
1	1	1	61	157.5	55.7	22.45	71	154	87	9.1	9	0.6	0.6			0.75	0.75	-0.25	-0.25	0.625	0.625	1	0	0	3	2	1	4	1	0	0	0	0
1	1	0	71	166.5	60.03	21.65	82	117	69	12.1	13	0.3	0.4				2.5		-0.75		2.125	0	0	0	3	1	1	2	1	1	0	1	0
1	1	1	53	167	76	27.25	82	139	92	11.1	11	0.6	0.5			-2	-1.5	-0.75	-1	-2.375	-2	1	0	0	3	1	0	2	1	0	0	1	0
1	1	0	75	167.5	51.45	18.34	76	147	75	9.1	8	0.5	0.8			1.5	0.25	-2.75	-0.75	0.125	-0.125	1	0	0	4	2				0	1	1	0
1	1	0	89	156	57.75	23.73	76	121	63	11.1	13	0.3	0.25			-1.5	-1.75	-1.5	-2.25	-2.25	-2.875	0	0	0	4	3	0	1	0	0	0	1	0
1	1	1	70	154	63.5	26.78	71	138	72	16.1	17	0.5	0.3			5.25	5.5	-3	-2.75	3.75	4.125	1	0	1	3	3	1	3	1	0	0	1	0
1	1	0	70	162	74.9	28.54	80	139	79	14.1	13	0.8	1			0	-0.25	-0.5		-0.25	-0.25	1	0	0	3	2	1	3	1	0	0	0	0
1	1	1	68	152	48	20.78	74	182	79	15.1	17	0.6	0.5			1.25	2.75	-0.5	-0.75	1	2.375	1	0	1	3	2	1	4	1	0	0	0	0
1	1	1	74	153.5	49.2	20.88	94	140	59	18.1	17	0.5	0.6			2.5	3.25	-0.5	-1	2.25	2.75	1	0	0	3	3	0	2	1	0	0	0	0
1	1	0	79	169	68	23.81	84	129	76	8.1	9	0.25	0.1			3.75	-3.5	-6	-0.75	0.75	-3.875	0	0	0	3		0	2	1	0	0	0	0
1	1	0	91	168	70.5	24.98	78	141	96	12.1	10	0.4	0.5			-1.25	2.5	-1	-1.5	-1.75	1.75	1	0	0	3	2	1	2	1	0	0	0	0
1	1	0	68	166	62	22.5	91	118	77	12.1	13	1	1			1.75	1.5	-1.75	-2	0.875	0.5	1	0	0	4	2	0	2	1	0		1	0
1	1	1	67	147	54	24.99	63	151	79	15.1	14	0.8	0.8			2.25	2.75	-0.25	-1	2.125	2.25	1	0	0	3	2				0		1	0
1	1	0	70	160	69	26.95	81	164	67	18.1	19	0.5	0.4			2	2.5	-0.5	-1	1.75	2	1	0	1	3	1	1	2	1	1		0	0
1	1	0	61	164	70.15	26.08	93	151	93	9.1	9	0.6	0.6			1	0.75	-1.5	-1.25	0.25	0.125	1	0	0	4	3	1	4	1	1	1	1	0
1	1	1	55	162	59	22.48	59	129	72	9.1	9	0.6	0.6			-0.75	-1.5	-1	-1.25	-1.25	-2.125	0	0	0	4	2	1	3	1	0	1	1	0
0	1	1	50	149	55	24.77	89	139	70	12.1	11	0.3	1			0.75	0.5	-0.25	-0.5	0.625	0.25	0	0	0	3	1	1	4	1	0	0	1	0
0	1	0	64	178	77	24.3	71	136	82	10.1	10	0.5	0.5			2.5	2	-0.5	0.5	2.25	2.25	0	0	0	2	2	0	1	0	1	1	1	0
0	1	0	83	168	53	18.78	64	143	63	8.1	8	0.3	0.3			3.75	2	-3.25	-3	2.125	0.5	1	0	0	2	1	0	1	0	1	0	1	0
0	1	1	77	156	67	27.53	74	152	79	9.1	10	0.1	0.4			1.75	3.25	-0.75	-1.75	1.375	2.375	1	0	0	1	1	1	1	0	0	1	1	0
0	1	0	75	163	54.65	20.57	65	133	75	10.1	8	0.8	0.6			0.75	0.5	-0.5	-2	0.5	-0.5	1	1	0	3	1	0	1	0	1	1	1	0
0	1	0	69	158	64	25.64	124	135	55	8.1	8	0.5	0.5			2.25	3.25	-1.25	-0.5	1.625	3	1	0	1	3	1	0	1	0	1	0	1	0
0	1	0	69	163	67	25.22	78	106	59	8.1	8	0.6	0.6			0.25	0.25	-1	-1	-0.25	-0.25	0	0	0	3	1	1	2	1	1	1		0
0	1	1	68	151	50.2	22.02	93	116	52	10.1	9	0.6	0.6			3.75	3.5	-0.75	-0.5	3.375	3.25	1	0	0	4	2	0	1	0	0	0	0	0
0	1	0	68	160	76	29.69	72	148	77	10.1	8	1	0.8			1.25	1.5	-0.25	-0.25	1.125	1.375	1	1	0	3	1	0	1	0	0	0	1	0
0	1	1	67	154	47	19.82	96	143	72	10.1	11	0.5	0.5			2.75	2.5	-1	-1.75	2.25	1.625	1	0	0	1	1	0	1	0	0	0	0	0
0	1	1	65	156	48	19.72	76	131	84	11.1	10	0.5	0.25			3	3	-1.5	-1.25	2.25	2.375	0	1	0	1	1	0	1	0	0	0	1	0
0	1	0	62	157	56	22.72	89	152	88	18.1	17	1	1			0.75	1.25	-0.5	-0.5	0.5	1	1	1	0	3	1	1	4	1	1	0	1	0
0	1	1	62	154	42	17.71	90	132	77	14.1	13	0.6	0.8			1.5	1.25	-0.5	-0.5	1.25	1	0	0	0	3	1	0	1	0	0	0	0	0
0	1	0	59	168	81	28.7	87	142	79	13.1	16	0.8	0.6			0.5	0	-0.75	-0.25	0.125	-0.125	1	0	1	2	1	0	2	1	0	1	1	0
0	1	0	58	170	75	25.95	87	150	87	14.1	13	0.4	0.6			2.5	2	-0.25	-0.25	2.375	1.875	1	0	0	3	1	0	4	1	1	0	1	0
0	1	1	57	159	61.3	24.25	67	128	86	9.1	9	0.8	1			0.75	0.5	-1.5	-1.25	0	-0.125	0	0	0	3	1	1	2	1	0	1	1	0
0	1	1	57	157	55	22.31	85	128	66	15.1	14	1	1			0.75	0.25	-0.75	-0.25	0.375	0.125	0	1	1	1	1	0	2	1	0	0	0	0
0	1	1	57	159	55.45	21.93	73	118	78	13.1	13	0.6	1			0.5	0.5	-1	-0.75	0	0.125	0	0	0	2	1	1	2	1	0	1	1	0
0	1	1	55	155.5	75	31.02	66	141	89	15.1	14	0.6	0.6			1	1	-0.75	0.25	0.625	1.125	1	0	0	2	1	1	2	1	0	0	0	0
0	1	0	54	170	73.2	25.33	87	126	78	14.1	9	1	1			0.5	0.75	-0.25	-0.25	0.375	0.625	0	1	0	2	1	1	3	1	1	1	1	0
0	1	0	51	181	72	21.98	83	129	73	13.1	12	0.6	1			0.75	0.5	-0.75	-0.25	0.375	0.375	0	1	0	3	1	0	4	1	0	0	0	0
0	1	1	51	158			80	133	79	12.1	10	1	0.8			0.75	0.75	-0.5	-0.5	0.5	0.5	0	0	0	3	1	1	4	1	0	0	1	0
0	1	0	52	167	77.5	27.79	87	130	86	19.1	18	0.6	1			0.25	0.5	-1.25	-0.75	-0.375	0.125	0	0	0	3	1	0	1	0	1	0	1	0
0	1	0	57	163	60.95	22.94	77	109	70	15.1	14	0.8	0.6			0.5	1.25	-1	-0.25	0	1.125	0	1	0	3	2	1	4	1	1	1	1	0
0	1	0	85	153	49	20.93	74	127	54	10.1	12	0.09	0.03			-2.25	-2	-2	-1.5	-3.25	-2.75	1	0	0	2	1	0	1	0	1	0	0	0
0	1	0	79	155	44.3	18.44	64	164	70	16.1	15	0.12	0.25			3.5	3	-0.25	-0.25	3.375	2.875	1	0	0	3	1	0	1	0	0	0	0	0
0	1	1	78	143	48	23.47	87	142	58	15.1	8	0.5	0.4			0.75	-0.75	-1.25	-2.75	0.125	-2.125	1	0	1	3	1	0	1	0	0	0	0	0
0	1	1	70	152	51	22.07	64	152	64	13.1	13	0.5	0.5			1.75	2	-0.25	-0.5	1.625	1.75	1	0	0	2	1	0	4	1	0	0	0	0
0	1	1	67	145	46	21.88	84	127	67	10.1	11	0.8	0.8			1.5	1.25	-1	-0.25	1	1.125	0	1	0	2	1	1	1	0	0	0	0	0
0	1	0	66	169	79.8	27.94	83	128	75	14.1	13	1	1			1	0.75	-0.25	-0.25	0.875	0.625	0	0	0	2	1	0	1	0	1	0	1	0
0	1	0	65	157	49	19.88	96	113	63	12.1	13	0.8	1			1	1	-0.5	-1	0.75	0.5	0	1	0	2	1	1	2	1	1	0	1	0
0	1	1	65	148	62	28.31	88	157	70	10.1	11	1	0.8			0.25	-0.25	-1.25	-0.25	-0.375	-0.375	1	0	1	1	1	0	2	1	0	0	0	0
0	1	1	65	157	74	30.02	73	112	71	11.1	12	0.8	0.6			1.5	1.5	-0.5	-0.75	1.25	1.125	0	0	0	2	1	0	4	1	0	0	0	0
0	1	0	64	170	57.6	19.93	59	121	64	15.1	13	0.4	0.3			1.5	2	-2.5	-2.5	0.25	0.75	0	0	0	1	1	0	1	0	0	0	1	0
0	1	1	63	158	59	23.63	82	109	68	14.1	15	0.8	0.8			0.75	0.25	-0.5	-0.5	0.5	0	1	1	0	2	1	0	1	0	0	0	1	0
0	1	0	64	169	70	24.51	58	122	70	10.1	10	0.5	0.5			2.5	2.5	-0.25	-0.5	2.375	2.25	0	0	0	1	1	1	2	1	0	0	1	0
0	1	0	61	171	69	23.6	71	139	87	13.1	12	0.8	0.8			1.5	1.25	-0.25	-0.5	1.375	1	1	1	0	3	1	0	4	1	1	1	1	0
0	1	1	62	156	72	29.59	79	172	72	16.1	12	0.6	0.8			2.5	1.5	-3	-1.75	1	0.625	1	1	0	1	1	0	1	0	0	0	1	0
0	1	1	60	156	59	24.24	71	123	77	22.1	23	0.8	0.8			0.25	0	-0.25	-0.75	0.125	-0.375	1	0	0	1	1	0	1	0	0	0	1	0
0	1	0	58	165	62	22.77	74	149	94	14.1	14	0.5	0.5			2	2	-0.75	-0.5	1.625	1.75	1	1	0	3	1	1	2	1	1		1	0
0	1	0	58	164	61	22.68	84	119	82	10.1	11	0.8	1			1.5	1.25	-0.25		1.375	1.25	1	0	0	3	1	1	2	1	0	0	1	0
0	1	0	55	165	72	26.45	80	123	78	12.1	13	1	1			1	5.25	-0.5	-6.5	0.75	2	0	0	1	3	1	0	4	1	1	0	1	0
0	1	1	56	146	51	23.93	82	134	70	10.1	12	0.5	0.4			2.25	2.25	-0.5		2	2.25	1	1	0	2	1	0	1	0	0	0	1	0
0	1	1	55	153	54	23.07	68	139	68	11.1	12	1	1			1.25	1	-0.5	-0.25	1	0.875	0	1	1	3	1	1	2	1	0	0	1	0
0	1	0	55	156	56	23.01	86	124	58	9.1	9	0.6	0.6			0.75	1	-0.75	-0.75	0.375	0.625	0	1	0	3	1	0	1	0	1	0	0	0
0	1	1	55	153	54	23.07	72	115	64	15.1	16	0.4	0.3			-2	-2	-1.5	-1	-2.75	-2.5	0	0	1	4	1	1	3	1	0	1	1	0
0	1	0	54	172	68	22.99	75	132	75	14.1	12	0.4	0.6			-3	0.5	-2.75	-0.25	-4.375	0.375	0	0	0	3	1	1	3	1	1	1	1	0
0	1	1	53	157	58.7	23.81	77	160	90	14.1	15	1	0.8			0.5	1	-0.75	-0.75	0.125	0.625	1	0	0	2	1	0	2	1	0	0	1	0
0	1	1	53	153	64	27.34	76	128	76	12.1	11	0.5	0.8			8	1.5	-9.25	-1.25	3.375	0.875	0	0	0	2	1	0	1	0	0	0	0	0
0	1	0	53	171	74.5	25.48	76	118	68	10.1	11	1	1			0.5	0.25	-1	-0.75	0	-0.125	1	1	0	4	1	0	1	0	0	1	1	0
0	1	1	50	153	62	26.49	88	115	70	17.1	15	1	1			0.5	0.75	-0.25	-0.25	0.375	0.625	0	0	0	3	1	1	4	1	0	1	1	0
0	1	0	61	154	53	22.35	95	98	56	11.1	11	1	1			-1	0.75		-0.25	-1	0.625	1	0	0	3	2	0	2	1	0	1	0	0
0	1	0	52	158	80.5	32.25	104	179	102	10.1	9	0.15	0.03			0.25		-2.25		-0.875		1	1	0	3	1	0	2	1	1		1	0
0	1	0	52	166	70	25.4	86	131	86	19.1	20	0.8	0.6			0	0	-0.75		-0.375	0	0	0	1	3	1	1	3	1	1	1	1	0
0	1	0	54	156.5	59	24.09	77	117	69	9.1	10	1	1			1	1	-0.75	-0.5	0.625	0.75	0	0	0	3	1	1	2	1	1	1	1	0
1	1	0	63	176	82	26.47	67	123	54	12.1	13	0.6	0.8			2.25	2.75	-1.25	-1.75	1.625	1.875	0	0	0	3	2	0	1	0	0	0	1	0
1	1	1	66	158	52	20.83	87	108	59	9.1	7	0.12	0.12	0.6	0.6	-5.25	-5.75	-1	-1.25	-5.75	-6.375	0	0	0	4	2	0	2	1	0	0	0	1
1	1	0	73	172	69.9	23.63	53	116	63	12.1	10	0.8	0.5			0.5	-0.5	-0.25		0.375	-0.5	1	1	1	3	2	0	1	0	0	0	0	0
1	1	0	53	171	70	23.94	78	156	85	16.1	15	1.5	0.8			0.75	0.75	0.25	0.25	0.875	0.875	1	0	1	3	2	1	2	1	1	1	1	0
1	1	0	88	160	54	21.09	68	147	66	9.1	9		0.2			4.5	5.5	-2	-1.75	3.5	4.625	1	0	0	3	2	0	1	0	0	0	1	0
1	1	0	57	168	60	21.26	80	114	68	16.1	14	1.2	1.5			0	0.5	-0.25	-0.25	-0.125	0.375	0	0	1	3	2		2	1	0			0
1	1	0	53	159	55	21.76	91	119	65	10.1	9	0.04	0.04			-1.5	-1.75	-0.75	-0.25	-1.875	-1.875	0	0	0	3	2	0	2	1	0	0	1	0
1	1	0	63	166	64.9	23.55	78	133	72	20.1	19	1.2	0.8			2.25	1.75	-1.25	-0.25	1.625	1.625	0	0	0	3	2				0	0	1	0
1	1	0	89	166	78	28.31	77	147	71	16.1	16	0.2	0.8			1	0.75	-4.25	-0.5	-1.125	0.5	1	1	0	3	3				0	0	0	0
1	1	0	87	171	52	17.78	79	140	77	10.1	11	0.25	0.5			1.75	0.25	-1.75	-0.75	0.875	-0.125	1	0	0	2	2	0	1	0	1			0
1	1	0	83	165	66.5	24.43	70	144	62	12.1	10	0.3	0.3			2.25	0.5	-2.5	-1	1	0	1	0	0	2	2	0	2	1	0	0	0	0
1	1	0	72	167	78	27.97	80	144	76	16.1	14	1	0.8			1.75	1.5	-0.5	-0.75	1.5	1.125	1	1	1	3	2	0	2	1	1	1	1	0
1	1	0	65	176	72.8	23.5	82	131	72	13.1	14	1	0.6			1.25	2.25	-1.25	-0.75	0.625	1.875	1	0	0	3	2		4	1	1		1	0
1	1	0	64	171	58	19.84	70	134	70	13.1	14	0.04	0.8				2		-1.25		1.375	0	0	0	3	1				1	0	1	0
1	1	0	64	168	69	24.45	83	149	66	11.1	10	0.8	0.5			1.75	1	-2.75	-3.25	0.375	-0.625	1	0	0	3	1		4	1	1	1	1	0
1	1	1	59	157	58	23.53	69	120	60	13.1	14	0.2	0.6			-1.75	-1	-0.5	-0.75	-2	-1.375	0	0	0	4	2	0	3	1	0	0		0
1	1	0	72	163	67.43	25.38	54	151	62	10.1	8	0.4	0.6			1.5	0.75	-2.5	-1.5	0.25	0	1	1	1	3	2		2	1	0	0	1	0
1	1	0	68	166	77.6	28.16	61	123	56	10.1	10	0.4	0.3			3	3	-1.5	-0.5	2.25	2.75	0	1	0	2	1	0	4	1	0	0	1	0
1	1	0	64	166	69.35	25.17	107	129	76	14.1	12	1	0.8			0	0.25	-1	-1.25	-0.5	-0.375	0	0	0	3	1	0	1	0	0	0	1	0
1	1	0	85	164	68	25.28	79	152	79	10.1	10	0.12	0.25			0.25	-0.25	-4.25	-1	-1.875	-0.75	1	0	0	2	1	1	1	0	0	1		0
1	1	0	56	156	77	31.64	91	115	75	10.1	11	0.4	0.5			1.5	1.75	-0.25	-0.75	1.375	1.375	0	0	0	3	1	0	2	1	1			0
1	1	0	67	159	55.75	22.05	57	143	82	11.1	10	1	0.8			0.5	0.75	-0.75	-1	0.125	0.25	1	0	0	1	1	1			1			0
1	1	0	66	161	57	21.99	74	129	76	10.1	10	0.8	0.6			-7.5	1.75	-0.75	-0.5	-7.875	1.5	0	0	0	1	1				0	0		1
1	1	0	63	166	52.5	19.05	93	120	71	12.1	11	0.8	1			0.75	0.25	-0.25	-0.5	0.625	0	0	0	0	4	3	1	4	1	0	0	1	0
1	1	0	64	178	70.4	22.22	77	114	69	9.1	9	1.2	1.5			0.5	1	-0.5	-0.75	0.25	0.625	0	0	0	3	2	1	2	1	1		0	0
1	1	0	58	164	60	22.31	74	122	73	11.1	10	1	1.2			-0.75	0	-0.25	-0.5	-0.875	-0.25	0	0	0	4					0	0	0	0
1	1	0	81	167	56	20.08	77	108	59	16.1	16	0.6	0.12			1.5	-0.5	-0.75	-1.75	1.125	-1.375	0	0	0	4	2	0	4	1	0	0	0	0
1	1	0	67	170	80	27.68	71	153	77	9.1	10	0.8	0.5			1.75	1.25	-0.25		1.625	1.25	1	0	0		2	0	1	0	1	1		0
1	1	1	73	159	66	26.11	79	148	86	11.1	11	0.2	0.3			-0.25	0.75	-1.25	-0.25	-0.875	0.625	1	0	1	4	3	0	2	1	0	0	1	0
1	1	0	81	157	58	23.53	74	125	64	10.1	10	0.6	0.8			2.5	3	-1.5	-3.25	1.75	1.375	0	0	0	4	3	0	1	0	0	0	1	0
1	1	0	74	151	47	20.61	73	135	64	19.1	16	0.4	0.4			1.25	0.5		-1	1.25	0	1	1	1	2	2							0
1	1	0	66	168	62	21.97	71	130	71	20.1	18				0.04	-15	-10.25	-1.25	-1.5	-15.625	-11	0	0	0	2			2	1	1	1	1	1
1	1	0	66	165	64	23.51	80	135	76	12.1	13	1	1			1.25	1.5	-0.5	-0.5	1	1.25	0	0	1	3		0	2	1	0	0	1	0
1	1	0	60	171	70	23.94	95	151	86	15.1	14	0.8	0.8			0.75	0.5	-1.25	-1	0.125	0	1	1	0	3		0	4	1	1	1	1	0
1	1	0	56	177	79.6	25.41	76	171	120	10.1	10	1	0.8			0.25	0	-0.25	-0.5	0.125	-0.25	1	0	0	4	3	0	2	1				0
1	1	1	50	155	74	30.8	83	158	77	20.1	18	0.15	0.12	1.2	1	-4	-4.25	-0.25	-0.25	-4.125	-4.375	1	0	0	3	2	1	4	1	0	0	1	0
1	1	1	85	141	54	27.16	72	172	101	9.1	9	0.6	0.25			2	4.75	-2.25	-2	0.875	3.75	1	0	0	3	2	0	1	0	0	0		0
1	1	1	82	152	43	18.61	77	129	46	15.1	15	0.3	0.3			3.75	4.5	0.75	2.25	4.125	5.625	0	0	1	3	2	0	2	1	0	0	1	0
1	1	1	82	144	65	31.35	79	154	58	17.1	15	0.4	0.2			-0.75	-1.25	-1	-0.5	-1.25	-1.5	1	0	0	1	2							0
1	1	0	78	165	76	27.92	84	149	87	10.1	9	0.6	0.8			-0.75	1.75	-0.75	-1.25	-1.125	1.125	1	0	0	3	2				1	1	1	0
1	1	0	75									0	1									0	0	0	3	2				0	0	1
1	1	0	73	155.5	83	34.33	99	159	85	14.1	11	0.3	0.8			-5.5	0	-7.5	-0.75	-9.25	-0.375	1	0	0	3	2	1	3	1	0	1	1	1
1	1	0	71	162	60	22.86	72	123	67	8.1	11		0.2				-2.25		-1		-2.75	0	0	0	3	1	0	1	0	1	0	1	0
1	1	0	67	170	58	20.07	70	196	93	12.1	13	0.06	0.2				2.25		-2		1.25	1	1	0	1	2							0
1	1	1	65	154	63.9	26.94	62	103	56	18.1	17	0.6	0.8			-0.25	-0.5	-0.25	-0.25	-0.375	-0.625	1	0	1	3	2		2	1				0
1	1	0	64	162	50	19.05	70	127	73	10.1	13	0.6	0.6			1	1.75	-0.5	-0.25	0.75	1.625	0	1	0			0	2	1	1	1	1	0
1	1	1	64	159	56	22.15	71	126	76	8.1		0.15	0			6		-8.25		1.875		1	0	0	2	1							0
1	1	0	62	175	70	22.86	80	161	102	10.1	10	0.8	1			1	0.75	-0.75	-0.25	0.625	0.625	1	0	0	3								0
1	1	1	61	155	51	21.23	88	147	79	10.1	13	1	0.8			-0.25	0	-0.25	-1.25	-0.375	-0.625	1	0	0	2	2	0	1	0			1	0
1	1	0	61	176	98	31.64	70	135	81	14.1	15	1	0.8			0	-0.75	-1	-0.5	-0.5	-1	0	1	0	4	3	0	2	1	0	1	1	0
1	1	0	60	172	76	25.69	69	136	73	16.1	14	0.5	0.8			1.25	2.25	-1	-1.75	0.75	1.375	1	1	1	3	2	0	2	1	0	0	1	0
1	1	1	50	162	57	21.72	95	134	84	14.1	14	0.25	0.5			-3	-1.75	-0.25	-0.25	-3.125	-1.875	0	0	1	4	2	1	4	1	0	0		0
1	1	0	87	155	52	21.64	84	167	74	12.1	14	0.6	0.4			-1.25	-1.25	-0.75	-1	-1.625	-1.75	1	0	0	2								0
1	1	0	71	156	59	24.24	71	137	73	18.1	15	0.1	0.15	0.5	1	-3.5	3	-0.25	-2.5	-3.625	1.75	1	0	0	4	2	0	2	1	1	1	1	0
1	1	0	51	185	67	19.58	64	135	76	10.1	12	0.8	0.8			1.25	1.25	-0.5	-0.5	1	1	0	0	0		2	0	2	1	0	1	1	0
1	1	0	74	172	73	24.68	78	140	67	15.1	14	0.25	0.12			-1.25	-2.75	-2	-1	-2.25	-3.25	1	0	0		3	1	3	1	0	1	1	0
1	1	0	70	169	70.5	24.68	70	140	78	13.1	14	0.6	0.8			2.75	2.5	-1.5	-1.75	2	1.625	1	0	0	3	2	0	1	0	0	1		0
1	1	0	84	163	58	21.83	68	138	85	9.1	10	0.8	0.6			1.25	1.75	-1	-1	0.75	1.25	1	0	0	3			2	1	1	1	1	0
1	1	0	57	157	50	20.28	97	149	92	14.1	14	0.8	0.8			0.5	0.75	-0.25	-0.25	0.375	0.625	1	0	0	3	2	0	4	1	0	0	1	0
1	1	1	56	155.5	55.5	22.95	84	120	80	10.1	10	0.8	0.6			1.25	0.75	-1	-1.25	0.75	0.125	0	0	0	2	1	0	1	0	0	0	1	0
1	1	0	64	160	58.8	22.97	85	140	51	13.1	15	1.2	1			2.25	1.75	-1.5	-0.5	1.5	1.5	1	0	0	4	2	0	3	1	0	0	1	0
1	1	1	65	157	72	29.21	73	153	97	12.1	11	0.6	0.8			3.5	2	-1.25	-1.25	2.875	1.375	1	0	1	1	1	1	2	1	0	0	1	0
1	1	0	58	174	71.5	23.62	75	120	69	14.1	13	0.8	0.8			0.75	1	-1.75	-2.25	-0.125	-0.125	0	1	0	4	3	1	2	1	1	1	1	0
1	1	1	63	162	57.5	21.91	81	82	49	17.1	17	0.5	0.6			-0.75	-0.5	-0.5	-0.75	-1	-0.875	0	0	1	4	3	0	3	1	0	0	0	0
1	1	1	69	144	70	33.76	76	196	77	16.1	15	1.2	1			0.5	1.25	0.25	-0.5	0.625	1	1	0	0	3	2	0			0	0	1	0
1	1	0	80	170	79.65	27.56	77	136	75	11.1	11	0.25	0.2			1.5	1.25	-1.75	-0.75	0.625	0.875	1	0	1	4	2	0	2	1	0	0	1	0
1	1	1	78	157	74	30.02	95	135	65	8.1	9	0.6	0.6			-1	-1.25	-0.5		-1.25	-1.25	1	1	1	4	2	0	1	0	0			0
1	1	0	72	162	64.7	24.65	69	138	64	19.1	18	0.8	0.8			1	1.25	-1.25	-2.75	0.375	-0.125	1	1	0	3	2	0	2	1	0	0	1	0
1	1	0	69	157	53.9	21.87	70	90	65	8.1	9	0.3	0.1			-0.75	-2	-1	-0.25	-1.25	-2.125	0	0	0		2	1	4	1	1	1	1	0
1	1	0	67	170	75	25.95	82	129	75	9.1	9	1.2	1.2			1.25	2	-0.5	-1.5	1	1.25	0	1	0	4	2	1	4	1	0	1	1	0
1	1	1	66	154	52.55	22.16	78	140	75	17.1	16	1	1.2			1.25	1.25		-0.75	1.25	0.875	1	0	1	4	2		2	1	0	0	1	0
1	1	1	56	156	63.15	25.95	79	148	83	11.1	12	0.1	1.2			1.25	0.75	-0.75	-0.25	0.875	0.625	1	0	0	3	2	0	2	1	0	1	1	0
1	1	0	69	163.5	75.25	28.15	49	153	76	8.1	8	0.8	0.8			2.25	-2	-2.5	-0.25	1	-2.125	1	1	1	3	2	0	2	1	0	1	1	0
1	1	0	80	157	64	25.96	69	124	59	13.1	14	1	0.6			2.25	1	-1.25	-2	1.625	0	1	0	0	3	2	0	1	0	0	0	1	0
1	1	1	78	145	48	22.83	93	144	75	10.1	12	0.6	0.8			0.75	0.75	-2	-2	-0.25	-0.25	1	0	0	2	2	0	1	0	0	0	0	0
1	1	0	77	157	53	21.5	73	93	47	8.1	7	0.8	0.5			1.25	1.5	-0.25	-0.5	1.125	1.25	0	0	0	2	2	0	1	0	1	0	1	0
1	1	0	76	166	66	23.95	79	136	77	13.1	11	0.25	0.25	1	1	-1.5	-1	-0.75	-1.75	-1.875	-1.875	1	0	1	3	2	1	3	1	1	1	1	0
1	1	0	72	181	72.2	22.04	76	122	69	13.1	13	0.04	0.12	0.15	0.5	-13.5	-8.75	-1	-1.25	-14	-9.375	0	0	1	4	3		4	1	0	0	1	1
1	1	0	71	162	56	21.34	75	136	77	15.1	15	1	0.5			1	0.5	-0.75	-2	0.625	-0.5	0	0	0	3	2				0	0	1	0
1	1	1	70	157	63	25.56	86	145	60	17.1	16	0.5	0.3			-3	0.25	-4.25	-2.75	-5.125	-1.125	1	1	1	2	2	0	1	0	0	0	1	0
1	1	0	70	163	58.65	22.07	67	105	51	10.1	10	0.3	0.5			0.5	1	-1	-0.5	0	0.75	0	0	1	2	1	1	1	0	1		1	0
1	1	1	70	153	61	26.06	80	127	58	9.1	11	0.25	0.3			5.5	4.25	-3	-1.5	4	3.5	0	0	1	1	2	0	1	0	0	0	0	0
1	1	1	70	154	48	20.24	69	125	72	11.1	12	0.6	0.6			2.5	1.5	-1.5	-0.25	1.75	1.375	1	0	0	3	2	0	1	0	0	0	1	0
1	1	1	68	150	47.1	20.93	72	94	51	9.1	10	0.5	0.5			2.25	2.25		-0.5	2.25	2	0	1	0	3	2	0	1	0	0	0	1	0
1	1	0	67	177	88	28.09	57	147	87	22.1	21	1	1			0.75	0.75	-1	-0.75	0.25	0.375	1	0	1	3	2	1	4	1	0	1	1	0
1	1	0	67	159	55	21.76	73	146	77	11.1	16	0.8	0.8	1.2	1	2.75	3	-1.5	-2	2	2	1	0	0	3	2		4	1	1	0	1	0
1	1	0	64	162	35.4	13.49	104	118	75	11.1	10	0.3	0.3			-4.5	-3	-1.5	-1.25	-5.25	-3.625	0	1	0	3	1	0	1	0	0	0	1	0
1	1	1	63	156	58	23.83	62	137	61	15.1	16	0.5	0.4			2	1	-1.25	-1.5	1.375	0.25	1	1	0	2	2		2	1	0	0	1	0
1	1	1	53	156	74.55	30.63	70	120	62	10.1	13	0.8	1			1.5	1.5	-1	-0.25	1	1.375	0	0	0	3	1				0	0	1	0
1	1	1	54	159	66.2	26.19	79	141	79	11.1	12	1.5	1			-0.25	-0.5	-0.25	-0.25	-0.375	-0.625	1	0	0	3	2	1	2	1				0
1	1	0	70	170	78	26.99	70	130	80	14.1	16	1.5	2			0.75	1.25	-0.25	-0.75	0.625	0.875	1	0	0	3	2	1	2	1	1	1	1	0
1	1	1	60	165	44	16.16	63	109	56	9.1	9	1.2	1.2			1.75	1.5	-1	-0.25	1.25	1.375	0	0	0	3	1	0	2	1				0
1	1	1	62	151	61.35	26.91	80	124	58	11.1	11	0.3	0.3			2.25	2.5		-0.5	2.25	2.25	0	0	0	2	1	0	1	0	0	0	0	0
1	1	1	61	152	62.65	27.12	68	124	72	12.1	11	1.2	1			1.5	1.25	-0.25	-0.25	1.375	1.125	0	0	1	3	2	0	4	1	0	0	1	0
1	1	0	58	169	61	21.36	81	121	71	15.1	14	0.8	0.4			0.75	1	-0.5	-1.5	0.5	0.25	0	0	0	4	2	0	3	1	0	0	1	0
1	1	0	50	175	87.5	28.57	89	109	79	10.1	12	1.5	1.5			0.5	0.25	-0.25	-0.25	0.375	0.125	0	0	0	2	2							0
1	1	1	59	151	55.75	24.45	81	104	62	10.1	14	0.12	0.15			2	2.25	-0.25	-0.75	1.875	1.875	0	0	1	3	2	1	4	1	0	0	1	0
1	1	1	56	150	53.45	23.76	81	152	89	17.1	17	1.2	1			1	1.25	-0.5	-1	0.75	0.75	1	1	1	2	1	0	2	1	0	0	1	0
1	1	0	60	170	58.6	20.28	85	128	74	15.1	15	1.5	1.2			1	0.5	-0.5	-0.25	0.75	0.375	0	0	0	4	2		4	1	0	0	1	0
1	1	1	52	156	59	24.24	76	87	46	11.1	11	0.06	1			-3.5	-0.25	-0.5	-0.5	-3.75	-0.5	0	0	1	3	2	1	4	1	0	0	0	0
1	1	0	78	166	68	24.68	73	142	79	16.1	15	0.5	0.5			3	3.5	-1.5	-1.75	2.25	2.625	1	0	0	4	2	0	1	0	1	0	0	0
1	1	0	66	176	66	21.31	76	180	84	16.1	15	0.15	0.15	1	1	2	1.75	-5.75	-4.75	-0.875	-0.625	1	0	0	4	3	1	2	1	1	1	1	0
1	1	1	65	169	69	24.16	70	136	60	10.1	11	0.6	0.4			3.5	3.75	-1	-0.75	3	3.375	0	0	0	3	2	0	3	1	0	0	1	0
1	1	0	74	156	51	20.96	69	134	67	20.1	21	0.12	0.12	0.4	1	-8.75	-7.5	-0.25	-0.25	-8.875	-7.625	1	1	1	4	2	0	1	0	0	0	0	1
1	1	0	90	164	66	24.54	75	143	68	10.1	9		0.5			0	1.25	-3.5	-4.25	-1.75	-0.875	1	0	1	3	2	1	4	1	0	0	1	0
1	1	1	78	162	62	23.62	75	161	55	20.1	21	0.5	0.5			0.75	1.25	-2.75	-2.75	-0.625	-0.125	1	1	0	3	3	0	1	0		0	1	0
1	1	1	76	157	61	24.75	65	121	75	10.1	12	0.4	0.5			3.75	3.5	-2.25	-1.75	2.625	2.625	0	0	0	3	3	1	3	1	0	0		0
1	1	1	72	150	61	27.11	64	141	72	10.1	10	0.6	0.8			0	0	-1.25	-0.25	-0.625	-0.125	1	1	1	2	2		2	1	0			0
1	1	0	73	166	54.65	19.83	81	161	69	30.1	27		0.6			0.75	1.25	-2.75	-2.75	-0.625	-0.125	1	0	0	3								0
1	1	0	59	174	90	29.73	86	110	72	14.1	16	0.8	0.6			-0.25	-1.25	-1.75	-0.25	-1.125	-1.375	1	0	0	3								0
1	1	0	85	167	66.35	23.79	63	127	71	9.1	12	0.06	0			1.5	1	-4.25	-1.5	-0.625	0.25	0	1	1	3	3	0	2	1	0	0	0	0
1	1	1	83	144	49.5	23.87	83	137	77	14.1	15	0.5	0.4			4.5	3.75	-1	-0.75	4	3.375	0	0	0	1	2	0	2	1	0	1	1	0
1	1	1	73	160	70	27.34	67	107	45	11.1	11	1	1			1.25	0.75	-0.25	-1.25	1.125	0.125	1	1	1	3	2	0	1	0	0	0	0	0
1	1	1	71	159	57.05	22.57	90	140	64	17.1	15	0.8	0.6			0.25	-0.25	-0.5		0	-0.25	1	1	1	3	2	1	4	1	0	0	1	0
1	1	0	68	163	67.5	25.41	60	131	61	19.1	17	1.5	0.8			0.5	0.25	-0.25	-0.75	0.375	-0.125	1	1	1	3	3	1	2	1	0	0	1	0
1	1	1	65	156	55	22.6	99	127	55	15.1	16	0.3	0.3			2.5	3.5	-0.75	-1.5	2.125	2.75	0	1	1	3	1	0	1	0	0	0	1	0
1	1	1	64	162	60	22.86	77	118	61	18.1	18	0.5	0.5			2	2.25	-0.25	-0.75	1.875	1.875	1	0	1	3	2		3	1	0	1	1	0
1	1	0	64	161	69	26.62	80	121	67	16.1	19	0.06	0.06	0.6	0.5	-4	-4.5	-1.75	-0.25	-4.875	-4.625	1	1	1	2	2	0	2	1	1	0	1	0
1	1	0	62	173	68	22.72	71	112	70	10.1	12	0.8	1			2	1.5	-0.75	-0.25	1.625	1.375	0	0	0	2	1	1	3	1	1	1	1	0
1	1	0	61	172	53	17.92	87	111	57	20.1	19	1	1			0	-0.25	-0.75	-1	-0.375	-0.75	0	0	0	3	2	1	4	1	1	0	0	0
1	1	0	60	171	64	21.89	94	166	103	16.1	17	1	0.8			0	0.25	-0.25		-0.125	0.25	1	0	0	3	2	1	2	1	1	1	1	0
1	1	0	59	161	62.5	24.11	83	106	75	11.1	12	1	1.2			1.25	1	-0.5	-0.75	1	0.625	0	1	1	4	3	1	4	1	1	1	1	0
1	1	1	58	167	48.1	17.25	88	145	95	18.1	19	0.8	0.8			1.75	1.75	-1	-1	1.25	1.25	1	1	1	1	1	0	1	0	0	0	1	0
1	1	0	64	169	55.35	19.38	78	105	55	9.1	10	0.8	0.3			1.25		-1.25		0.625		1	0	0	3	2	0	2	1		0	1	0
1	1	0	79	170	74	25.61	78	129	80	9.1	8	0.5	0.6			0.5	0.25	-1	-1.75	0	-0.625	0	0	0	3	2	0	1	0	0	0	1	0
1	1	0	75	168	71.3	25.26	77	119	70	11.1	11	0.2	0.15			-2	1.75	-0.5	-2.5	-2.25	0.5	1	0	1	4	2	0	1	0	1	0	0	0
1	1	1	70	159	54	21.36	75	145	65	10.1	10	0.5	0.8			1	1	-3	-1.75	-0.5	0.125	1	1	0	3	2	1	2	1		0	1	0
1	1	0	53	162	55.95	21.32	98	99	59	15.1	14	0.8	1			0.5	0.75	-0.25	-0.75	0.375	0.375	0	0	1	3	1	1	4	1	0	1	1	0
1	1	0	60	169	61	21.36	85	127	74	13.1	13	0.08	0.08	0.3	0.4	-2.5	-2	-2.25	-1.75	-3.625	-2.875	0	0	0									0
1	1	1	64	147	51.55	23.86	66	156	72	16.1	15	0.12	0.12	1	1	-5.25	-5	-1.25	-0.75	-5.875	-5.375	1	1	1	3	2		3	1	0	0	1	0
1	1	0	83	158	71.5	28.64	57	131	54	9.1	11	0.6	0.4			-1		-0.25		-1.125		0	0	0	4	3	0	1	0	0	0	0	0
1	1	0	68	159	63	24.92		144	78	12.1	13	0.8	0.8	1	1	2	2.25	-1	-0.5	1.5	2	1	0	0									0
1	1	0	64	172	78.8	26.64	73	127	73	12.1	14	0.5	0.6			2	1.25	-0.25	-0.25	1.875	1.125	0	1	0									0
1	1	1	53	159	56	22.15	86	115	70	16.1	15	1	1.2			1.25	1	-0.5	-0.75	1	0.625	0	0	0	3	2	1	3	1	0	0	1	0
1	1	1	68	156	50.55	20.77	70	115	74	11.1	11			0.5	0.6	3.5	4.25	-0.75	-0.5	3.125	4	0	1	1	3		0	1	0	0	0	0	0
1	1	0	76	161	64.55	24.9	83	157	79	14.1	14	0.8	0.06			1.75	1.5	-1	-0.25	1.25	1.375	1	0	0	4	2	0	2	1	0	1	1	0
1	1	0	83	169	57	19.96	79	118	61	12.1	12	0.8	1			0.5	0.25	-0.5	-1	0.25	-0.25	0	0	0	4	3	0	2	1	0	0	1	0
1	1	1	71	155	58	24.14	75	126	60	17.1	22	0.6	0.6			2.25	1.75	-0.5	-0.75	2	1.375	0	0	1	2	3	0	2	1	0	0	1	0
1	1	0	65	170	63	21.8	80	111	61	16.1	15	0.6	0.6			2.25	1.5	-1	-1.25	1.75	0.875	1	0	1									0
1	1	1	76	158	61	24.44	76	133	73	13.1	14	0.15	0.25	1	1	-2.25	-1.75	-1.25	-1.25	-2.875	-2.375	1	0	0	4	2	1	2	1	0	0	1	0
1	1	0	69	156	51	20.96	74	107	56	18.1	20	0.6	0.8			1.75	2.25		-0.5	1.75	2	0	0	0	3	2	1	2	1	1	0	1	0
1	1	1	81	144	45.3	21.85	81	166	86	7.1	9	0.25	0.04	0.6	0.04	-1.5	4.5	-1.25	-4	-2.125	2.5	1	0	1	4	3				1	0	1	0
1	1	0	81	163	52.3	19.68	72	165	101	9.1	9	0.25	0.4				1.25		-3		-0.25	1	0	0	4	2	0	1	0	0	1	1	0
1	1	1	75	155	64	26.64	76	138	71	12.1	13	0.3	0.5			3.5	3	-1.25	-0.5	2.875	2.75	1	0	0	3	2	0	3	1	0	0	1	0
1	1	0	75	156	54.8	22.52	80	152	80	22.1	19	0.8	0.8			-0.25	0	-1	-1	-0.75	-0.5	1	0	1			1	4	1	1	0	1	0
1	1	0	75	173	61	20.38	74	124	59	14.1	13	1	1			-0.5	-0.25	-0.75	-1.25	-0.875	-0.875	0	1	0									0
1	1	0	73	158	50	20.03	64	99	60	18.1	17	0.8	0.8			0.5	1	-0.75	-1	0.125	0.5	0	0	0	3	2				1			0
1	1	1	72	152	51.1	22.12	94	174	72	16.1	16	0.3	0.15	1	1	3.75	3.25	1.75	2.5	4.625	4.5	1	0	1	3	1		2	1	0	0	1	0
1	1	0	71	160	62.15	24.28	95	128	96	18.1	17	0.6	0.6			1.25	1.75	0.25	0.75	1.375	2.125	1	1	1	2	1	1	2	1	1	1	1	0
1	1	0	69	158	56	22.43	81	158	93	15.1	15	0.3	1			-1	0	-2	-0.5	-2	-0.25	1	0	0			0			0	1		0
1	1	0	70	164	54.85	20.39	82	157	80	17.1	16	0.15	0.12			3.5	4	-0.75	-0.25	3.125	3.875	1	1	1	1	2	0	2	1	1	1	0	0
1	1	1	79	152	66.85	28.93	77	141	75	10.1	11	0.4	0.5			2	2.25	0.5	0.5	2.25	2.5	1	0	0	2	2	0	1	0	0	0	1	0
1	1	0	66	172	93.35	31.55	75	130	80	20.1	18	0.4	1.2			0.5	0.75	-1.25	-0.75	-0.125	0.375	1	1	1	3		0	2	1	1			0
1	1	0	66	169	74	25.91	93	141	81	11.1		0.12	0.2			8.5		-1.75		7.625		1	1	1			0	1	0				0
1	1	1	63	156	51.15	21.02	66	157	86	15.1	15	1	1			0.5	0.75	-0.75	-0.5	0.125	0.5	1	0	0	4	2	0	4	1	0	0	0	0
1	1	1	60	163	61.95	23.32	73	133	87	13.1	11	0.5	0.3			-1.75	-2	-0.75	-1	-2.125	-2.5	0	0	1	4	1	0	2	1	0	0	1	0
1	1	0	62	177	87	27.77	109	147	77	22.1	22	1.2	0.8			1.75	1.75	-1.25	-0.5	1.125	1.5	1	1	1	3	1	0	2	1	1	1	1	0
1	1	0	61	178.5	71	22.28	51	139	87	11.1	12			0.25	0.6	-15.25	-14.5	-1.25	-1.25	-15.875	-15.125	0	0	0	4		1	1	0	0	0	0	1
1	1	0	61	178	71.6	22.6	84	156	92	15.1	14	0.8	1.2			1.5	1.5	-0.5	-0.25	1.25	1.375	1	1	1						0	0		0
1	1	1	57	163	58	21.83	95	101	60	15.1	17			0.4	0.4	-19.75	19.5	2	1.75	-18.75	20.375	0	0	1	4					0	0	0	1
1	1	1	64	148	55.7	25.43	86	114	59	9.1	9	0.5	0.5			2.5	2.5	-0.5	-0.25	2.25	2.375	0	0	1	3	2	0			0	0	1	0
1	1	0	80	151	59	25.88	94	132	84	18.1	16	0.3	0.2			-4.5	-4.75	-1.25	-2	-5.125	-5.75	0	0	0	2	2	0	2	1	1	0	1	0
1	1	0	67	144	63.35	30.55	82	121	64	16.1	17	0.8	0.6			1.75	1.25	-1.25	0.5	1.125	1.5	1	0	0	3	2	1	2	1	0	0	1	0
1	1	0	76	176	91	29.38	70	138	78	9.1	9	1	0.6			0.75	0.5	-0.75	-1.75	0.375	-0.375	1	0	1	4	3	1	3	1	1	1	1	0
1	1	1	54	156	63	25.89	78	137	88	14.1	15	1.2	1			0.5	1.25	-0.5	-0.75	0.25	0.875	1	0	0	1	1	1	2	1	0	1	1	0
1	1	1	64	155	63.7	26.51	85	140	69	10.1	9	0.4	0.3	1	1	2.75	3	0.25	0.5	2.875	3.25	1	1	0	3	1	1	2	1	0	0	0	0
1	1	0	73	159	57.85	22.88	76	158	82	18.1	17			0.5	0.8	-9.25	-7.5	-0.75	-1.25	-9.625	-8.125	1	1	0		3	0	1	0	0	0	0	1
1	1	0	65	165	62.5	22.96	85	139	69	10.1	10	0.5	0.6			-2	-1.5	-1	-0.25	-2.5	-1.625	1	0	1	3		0	1	0	1	1	1	0
1	1	0	75	172	85	28.73	80	143	81	11.1	13	0.4	0.5			1	1	-4	-1.5	-1	0.25	1	0	1	3		0	1	0	1	0	1	0
1	1	0	73	163	65	24.46	78	144	78	10.1	10	0.8	0.8			2.5	3	-1.75	-2.25	1.625	1.875	1	1	1	2	2				1		1	0
1	1	0	90	163	51	19.2	72	102	65	14.1	15	0.4	0.15			-2.25	-6.5	-2.25	-0.25	-3.375	-6.625	0	0	0	2	2							1
1	1	0	82	172	62	20.96	107	139	86	11.1	9	0.15	0.4			-2.75	0.75	-3.25	-3	-4.375	-0.75	1	1	0	4	2	0	2	1	0	1	1	0
1	1	0	78	159.5	58.7	23.07	65	125	67	12.1	13	0.5	0.5			0.25	1.75	-1.75	-1.5	-0.625	1	0	0	1	2		0	2	1	0	0	0	0
1	1	0	76	165	56	20.57	56	150	80	12.1	12	0.4	0.6			1	1.75	-1	-1.5	0.5	1	1	1	1									0
1	1	0	74	158	54.5	21.83	101	127	77	15.1	16											1	1	0	3	1	0	1	0	1		1
1	1	0	70	164	61.9	23.01	89	151	81	12.1	13	0.08	1			0		-1.25		-0.625		1	0	0	3	2	0	1	0	1	0	1	0
1	1	1	69	158	64	25.64	79	129	55	14.1	13			0.1	0.12	-11.5	-13.75	-2.25	-3.25	-12.625	-15.375	1	1	1	2	2	0	1	0	1	0	1	1
1	1	0	69	166	61	22.14	96	151	90	11.1	10	0.02	0.02	0.25	0.4	2.75	5.5	1.25	2.25	3.375	6.625	1	0	0	1	1	0	2	1	1	1	1	0
1	1	1	69	150	56	24.89	75	113	65	13.1	13	0.8	0.6			3	3.25	-1	-1.25	2.5	2.625	1	0	0	3	2	0	1	0	0	0	1	0
1	1	0	68	169	60	21.01	81	131	64	19.1	19	0.5	0.3			2.75	1.5	-1.25	-0.5	2.125	1.25	0	0	0									0
1	1	0	68	170	62	21.45	74	109	63	12.1	14	0.5	0.6			2.25	2.25	-0.5	-0.5	2	2	0	1	0	4	3	0	3	1	1	1	1	0
1	1	0	67	165	67	24.61	103	154	77	9.1	10	0.5	0.4			2.5	2.75	-1.25	1	1.875	3.25	1	1	1	3	1							0
1	1	1	67	151	45	19.74	80	128	74	15.1	15	0.8	1			1.5	1.25	-1.5	-1.25	0.75	0.625	0	0	0	4	2	1	3	1	0	0	1	0
1	1	0	67	167	70.95	25.44	75	115	68	16.1	14	1.5	1.2			1.25	1.75	-0.5	-1	1	1.25	0	1	0	2		1	2	1	1	0	1	0
1	1	0	67	163	56	21.08	66	101	52	10.1	10	0.5	1.2			2.75	1	-1.5	-0.25	2	0.875	0	1	1	4	2	0	2	1	1	0	1	0
1	1	1	66	158	69	27.64	80	153	75	14.1	15	1	0.8			1.75	1.25	1.5	2	2.5	2.25	1	1	0	2	2	0	1	0	0	0	1	0
1	1	0	65	170	73	25.26	92	182	91	15.1	18		0.08				-0.25		-0.25		-0.375	1	0	1	1	1	0	1	0	1	0		0
1	1	0	64							19.1	19	0.6	0.04			-0.25		-0.5		-0.5		1	1	1	2	2	0	1	0	0	1	1	0
1	1	1	65	162	48	18.29	79	120	78	14.1	15	0.8	1			1.5	2	-0.5	-1.5	1.25	1.25	0	0	1	3	2	1	4	1	0	0	1	0
1	1	1	62	150	48	21.33	74	119	56	11.1	12	1.2	1.5			1	1			1	1	1	1	1	3	2	1	2	1	0	0	1	0
1	1	0	61	164	54	20.08	84	124	72	13.1	12	1.5	1.5			1.5	1.5	-1	-0.75	1	1.125	0	0	1	3	2	0	2	1				0
1	1	1	60	152	51	22.07	87	130	78	15.1	15	0.4	0.6			1.25	0.25	-4	-2.5	-0.75	-1	0	0	0	2	2	1	1	0	0	1	1	0
1	1	1	71	152	51.55	22.31	90	170	69	14.1	15	0.8	0.8			2.5	2	-1.25	-1	1.875	1.5	1	1	0	3	2	0	1	0	0	0	1	0
1	1	1	69	157	67.5	27.38	85	134	78	12.1	11	0.4	0.5			0.75	2.25	-1.5	-1.5	0	1.5	1	1	1	3	1	0	2	1	0	0	1	0
1	1	0	53	172	74	25.01	93	126	74	23.1	21	0.3	0.3			-2.75	-2.5	-0.75	-0.5	-3.125	-2.75	0	1	1	4	3	1	4	1	1	1	1	0
1	1	0	72	163	65.85	24.78	61	145	68	12.1	12	1	0.04			1.5	0	-0.25	-3.25	1.375	-1.625	1	1	0	3	2	0			1	0	1	0
1	1	1	64	159	85	33.62	90	114	76	10.1	11	0.4	0.5			-0.25	0.5	-0.25	-0.75	-0.375	0.125	0	1	1	2	2	0	1	0	0	0	1	0
1	1	0	52	174	70	23.12	79	128	86	13.1	15	0.8	0.8			-0.75	-0.5	-0.25	-0.25	-0.875	-0.625	1	1	1	4	3	0	3	1	1	1	1	0
1	1	1	75	156	56	23.01	80	131	67	10.1	11	0.6	0.8			-1	0.25	-1	-1	-1.5	-0.25	0	0	1	4	3	1	2	1	0		1	0
1	1	0	58	176	112	36.16	54	119	82	14.1	10	0.8	0.4			-0.25	-0.5	-1	-0.75	-0.75	-0.875	1	1	0	3	1	0	2	1	0	0	1	0
1	1	1	79	144	42.9	20.69	83	155	74	13.1	10	0.5	0.5			-1.75	-1.75			-1.75	-1.75	1	1	0	1	2		1	0	0	0	1	0
1	1	0	70	171	66.9	22.88	74	128	68	13.1	11	1	0.8			2.75	3.25	-1.5	-1.25	2	2.625	1	1	1	3	2	0	2	1	0	1	1	0
1	1	0	69	164	65	24.17	83	145	96	10.1	10	0.25	0.2	1	1	-0.75	-1	-1.25	-1.5	-1.375	-1.75	1	0	0	4	2	0	3	1	0	0	1	0
1	1	0	56	178	76	23.99	78	123	70	16.1	18	0.8	1			0.25	0.25	-0.75	-0.5	-0.125	0	0	1	0	3	2	1	3	1	1		1	0
1	1	0	82	164	64	23.8	70	169	101	9.1	9	0.4	0.6			1	0.75	-0.25	-1.25	0.875	0.125	1	0	0	3								0
1	1	1	84	144	49	23.63	91	132	55	9.1	10	0.3	0.3			4.25		-3.5		2.5		0	0	0	1	2	0	1	0	0	0	1	0
1	1	0	83	164	42.6	15.84	70	99	55	8.1	8	0.4	0.4			0	0.5	1	-3.25	0.5	-1.125	0	0	0	1	3	0	1	0	1	1	1	0
1	1	1	80	148	45	20.54	85	144	71	13.1	15	0.5	0.5			2.25	1.75	-3.5	-2	0.5	0.75	1	1	1	3	2	0	2	1	0	0	1	0
1	1	0	75	162	57.4	21.87	82	140	85	10.1	11	0.8	0.6			1.5	2.5	-0.75	-2.25	1.125	1.375	1	1	0	4	3				0	0	0	0
1	1	1	71	145	60	28.54	75	125	65	18.1	18	0.5	0.8			2.75	2	-0.75	-0.5	2.375	1.75	1	0	0	3	1	0	1	0	0	0	1	0
1	1	0	71	176	91	29.38	65	147	85	14.1	13	0.6	0.2			2	2.25	-1.75	-1.25	1.125	1.625	1	1	1	3	2	1	2	1	0	0		0
1	1	0	67	175	68	22.2	73	141	87	9.1	11	0.6	0.6			0	0	-1	-1.25	-0.5	-0.625	1	1	1	3	2	0	1	0	0	0	0	0
1	1	0	67	168	63	22.32	67	132	58	17.1	16	0.5	0.8			1	1.25	-0.5	-0.5	0.75	1	1	1	1	1	2	0	1	0	1	1	1	0
1	1	0	66	168	64	22.68	78	152	86	11.1	12	0.6	0.8			2.25	2.25	-0.5	-0.5	2	2	1	1	0	3	2	0	3	1	1	1	1	0
1	1	0	61	179.5	80	24.83	86	137	88	18.1	18	0.8	0.6			2.75	2.75	-0.75	-0.25	2.375	2.625	0	1	0	3	2	0	2	1	1	1	1	0
1	1	0	61	174	76	25.1	97	98	54	19.1	19	1.2	1.2			1	1.5	-0.5	-1.5	0.75	0.75	0	1	0	2	1	0	1	0	1	0	1	0
1	1	1	62	156	61	25.07	70	123	57	13.1	15	1	0.6			1.75	1.75	-0.75	0.5	1.375	2	0	0	0	2	2	0	3	1	0	0	1	0
1	1	0	60	163	70	26.35	74	120	73	12.1	13	0.6	0.6			-0.75	-1	-2.75	-0.25	-2.125	-1.125	0	1	0	4	2	1	4	1	1	0	1	0
1	1	0	58	170	82	28.37	86	150	87	18.1	20	0.4	0.5			-0.75	-1.25	-1.25	-0.5	-1.375	-1.5	1	1	1	3		0	1	0	1	1	1	0
1	1	0	58	157	57	23.12	89	131	71	12.1	11	0.1	0.12	1	1	-4.5	-4.25	-1.25	-0.5	-5.125	-4.5	1	1	0	3	2				0	1	1	0
1	1	0	58	174	73	24.11	81	131	76	22.1	22	1	1.2			1.25	1.25	-0.75	-0.75	0.875	0.875	0	1	0	3		1	4	1	1	0	1	0
1	1	0	54	166.5	68	24.53	79	147	87	16.1	17	0.8	0.8			1	0.75	-0.75	-0.5	0.625	0.5	1	1	1	1	2	0	1	0	0	1	1	0
1	1	0	51	178	81	25.56	97	135	73	19.1	20	0.5	0.6			-3.75	-2.5	-0.5	-1	-4	-3	0	1	1	4	3	1	4	1	1	0	1	0
1	1	1	82	153	51	21.79	85	140	65	9.1	9	0.25	0.04			-1.75		-1		-2.25		1	0	0	3	2	1			0	0	1	0
1	1	0	77	170	66	22.84	84	134	69	9.1	9	0.6	0.6			-0.5	0	-2	-1.5	-1.5	-0.75	0	0	0	3	3	0	3	1	1	1	1	0
1	1	0	70	166	63	22.86	94	162	91	9.1	10	1	1			2.75	1.5	-2	-0.75	1.75	1.125	1	1	0									0
1	1	1	60	149	45	20.27	81	141	73	20.1	20	0.6	0.6			2.25	2.75	-0.75	-0.75	1.875	2.375	1	1	0	2	2	0	4	1	0	1	1	0
1	1	1	57	160	68	26.56	94	150	82	15.1	14	0.5	0.5			1	1	-0.25	-0.75	0.875	0.625	1	1	0	1	2	0	2	1	0	0	1	0
1	1	0	78	179	78	24.34	88	159	88	18.1	16	0.8	0.8			1.75	2.75	-1.75	-2.75	0.875	1.375	1	1	0	2					1	0		0
1	1	0	68	174	78	25.76	83	118	69	10.1	10	1	0.8			0.25		-1.25		-0.375		1	1	1	4	2		4	1	0	0	1	0
1	1	1	67	164	63	23.42	73	116	69	9.1	9	1	1			0.75	1.25		-0.75	0.75	0.875	0	0	0	3	2	0	3	1	0	0	1	0
1	1	0	72	165	74	27.18	90	141	95	10.1	10	0.12	0.5			0.25	1.25	-0.5	-1	0	0.75	1	1	0	2	2	0	1	0	0	0	0	0
1	1	0	76	157	60.7	24.63	88	151	68	10.1	12	0.5	0.6			2	1.25	-1	-6.75	1.5	-2.125	1	1	1	4	3	0	2	1	0	1	1	0
1	1	1	71	152	56	24.24	66	139	76	12.1	11	0.4	0.15			2.75	3.75	-1.5	-1.5	2	3	1	1	0	4	3	0	2	1	0	0	1	0
1	1	0	65	170	74	25.61	76	128	69	12.1	12	1	1.2			1	0.75	-0.25	0.5	0.875	1	0	0	1	4	3	1	3	1	1	1	1	0
1	1	1	55	154	74	31.2	78	93	60	16.1	15	0.8	0.6			0.5	0.5	-0.25	-0.5	0.375	0.25	0	1	0	3	2	1	2	1	0	0	0	0
1	1	1	84	154	41	17.29	89	158	72	11.1	11	0.5	0.5			0.75	0.5	-2	-1	-0.25	0	1	0	1	3	3	0	3	1	0	0	0	0
1	1	0	62	160	68	26.56	79	135	81	11.1	11	0.5	0.3			2	2.5	-1.5	-0.75	1.25	2.125	0	0	0	3	2	1	4	1	1	1	1	0
1	1	0	70	163	64	24.09	86	143	80	12.1	11	0.5	0.8			3	2.5	-1.25	-0.5	2.375	2.25	1	1	0	3	2	1			1	1	0	0
1	1	0	71	168	83	29.41	80	139	67	10.1	11	0.6	1			1.5	1.5	-0.25	-1	1.375	1	1	1	0	2	3	1	1	0	1	1	1	0
1	1	1	70	147	48	22.21	72	140	62	13.1	11	0.6	0.5			1.5	2.25	-0.5	-1.25	1.25	1.625	1	0	0	3	2	0	4	1	0	1	1	0
1	1	1	70	155	71.15	29.61	85	121	66	8.1	8	0.5	0.6			2	2	-0.25	-0.25	1.875	1.875	0	0	0	1	2	1	1	0	0	0	1	0
1	1	0	73	166	59	21.41	85	156	117	10.1	10	0.4	0.4				0.75		-0.75		0.375	1	0	1	2	2	1	3	1		0		0
1	1	0	81	167.5	62	22.1	77	165	73	10.1	11	0.2	0.12			-3		-1.75		-3.875		1	0	0	2	3	0	2	1	1	1	1	0
1	1	1	80	156	56	23.01	66	137	56	16.1	11	0.25	0.4			2.25	2	-2.75	-1	0.875	1.5	0	0	0	1	2	0	4	1	0	0	1	0
1	1	0	82	167	76	27.25	66	125	73	18.1	17	1	1			1.75	1.75	-1	-1	1.25	1.25	1	0	0	3	2	0	3	1	0	0	1	0
1	1	1	76	149	51	22.97	78	173	87	10.1	11	0.8	0.8			2.25	1	-1.75	-0.25	1.375	0.875	1	0	0	1	1	0	2	1	0	0	0	0
1	1	1	72	166	80	29.03	93	130	69	14.1	16	1	0.8			0	2.5	-0.25	-2.25	-0.125	1.375	1	1	0	3	2	1	3	1	0	0	1	0
1	1	0	72	167	72	25.82	76	137	64	13.1	14	0.8	0.8			1.25	0.5	-1	-0.75	0.75	0.125	1	1	1	4	2	0	4	1	0	0	1	0
1	1	1	65	156	61	25.07	90	125	73	16.1	15	0.6	0.4			-0.75	-1.25	-0.75	-0.75	-1.125	-1.625	1	1	1	3	1	0	3	1	0	0		0
1	1	1	65	157	45	18.26	77	100	56	14.1	14	0.01	0.01	0.1	0.06							0	0	0	2	1	0	1	0	0	0	1
1	1	1	60	156	65	26.71	61	144	70	21.1	20	0.8	0.8			2.5	2.25	-0.25	-0.25	2.375	2.125	1	0	0	3	2	0			0	0	0	0
1	1	0	53	175	79	25.8	84	135	84	17.1	14	1	1			0.5	1.25	-1.25	-1.25	-0.125	0.625	0	0	0	3	2	1	1	0	1	0	1	0
1	1	1	71	150	66	29.33	69	114	64	11.1	10	0.8	0.6			0	1.25	-0.75	-1.5	-0.375	0.5	1	1	1	3	1	0	2	1	1	1	1	0
1	1	0	68	157	69.7	28.28	83	123	66	10.1	9	0.3	0.25			3	3.25	-0.5	-0.5	2.75	3	0	0	0	3	2	0	3	1	0	1	1	0
1	1	1	64	157	54.45	22.09	86	110	61	13.1	12	0.5	0.8			3.25	2.75	-0.25		3.125	2.75	0	0	0	3	2	0	3	1	0	0	1	0
1	1	1	61	155	53.45	22.25	85	145	77	11.1	10	0.8	0.2			1.25		-0.5		1		1	0	0	3	2	0	4	1	0	0	0	0
1	1	0	61	176	69	22.28	89	124	57	10.1	9	0.06	0.06	0.5	1	-8.25	-5.75	-0.5	-0.5	-8.5	-6	0	0	0	4	2	1	3	1	1	1	0	1
1	1	1	67	140	57	29.08	80	156	93	16.1	15	0.5	0.6			1	1	-0.75	-0.75	0.625	0.625	1	1	0	3	2	0	3	1	0	0	1	0
1	1	1	51	157	60.5	24.54	81	100	59	16.1	13	1	0.5			0.75	1.25	-0.75	-1.75	0.375	0.375	0	1	0	3	3	0	4	1	0	1	1	0
1	1	0	63	166	69	25.04	74	107	66	10.1	9	1	1			1.75	1	-1.25	0.75	1.125	1.375	0	0	0		2	1	4	1	1	1	1	0
1	1	1	62	157	58	23.53	86	134	83	16.1	17	1	0.5			0.5	0.75	-0.5	-1	0.25	0.25	1	0	0	3	1	1	4	1	0	0	0	0
1	1	0	59	170	60	20.76	85	112	63	12.1	10	0.2	0.2	0.6	0.5	-1	-1	-2.5	-2	-2.25	-2	0	0	0	2	1	1	3	1	1	0	1	0
1	1	1	51	145	49	23.31	75	126	76	13.1	15	0.02	0.04	1	0.5	-7.5	-6.25	-1.25	-2.25	-8.125	-7.375	0	0	0	3	2	0	2	1	0	0	0	1
1	1	1	54	162	60	22.86	94	122	62	9.1	9	0.8	0.8	0.4	0.6	1	1	-0.5	-0.25	0.75	0.875	0	0	1	2	1	1	4	1	0	0	0	0
1	1	1	56	155	60	24.97	91	158	93	9.1	10	1	1	1	1	1	0.5	-0.25		0.875	0.5	1	0	0	2	1	0	1	0	0	1	1	0
1	1	1	88	141	41	20.62	73	201	88	10.1	11	0.02	0.02	0	0	1.25	-0.5	-1.5	-1	0.5	-1	1	1	0	1					0	0	1	0
1	1	1	84	149	59	26.58	100	155	78	14.1	13	0.8	1	0.8	0.8	-1	0	-0.25	-0.75	-1.125	-0.375	1	1	0	2	1	0	1	0	0	1	0	0
1	1	1	82	147	66	30.54	86	140	84	17.1	18	0.6	0.3	1	0.6	0.5	0.5	-1	-1.75	0	-0.375	1	0	0	1	1				0	0	1	0
1	1	0	76	163	75	28.23	111	144	62	21.1	20	0.8	0.3	0.8	0.5	1.75	0.75	-1	-1.25	1.25	0.125	1	0	0		1	0	1	0	1	1	1	0
1	1	1	75	157	56	22.72	82	119	55	13.1	12	0.5	0.5	0.5	0.5	1.25	0.75	-1	-1.25	0.75	0.125	0	1	0	1	1	0	1	0	0	0	1	0
1	1	1	73	153	54	23.07	94	129	79	13.1	13	0.5	0.8	0.6	0.8	0.25	0.5	-0.75	-1	-0.125	0	0	0	0	2	1	0	1	0	0	1	1	0
1	1	1	73	140	60.2	30.71	92	136	66	11.1	12	0.4	0.4		0.3	1	2.25	-0.75	-2.5	0.625	1	1	0	0	2		0	1	0				0
1	1	0	77	157	65	26.37	86	140	68	11.1	12	1	0.8	1	1	-0.25	0.25	-1.25	-1.75	-0.875	-0.625	1	0	0	3					0	0	1	0
1	1	1	72	159	68	26.9	77	95	54	12.1	11	0.8	0.5	1	1	1.75	1.5	-0.75	-0.25	1.375	1.375	0	1	0	1	1	1	2	1				0
1	1	1	72	155	69	28.72	83	146	68	15.1	16	0.8	0.4	1	1	0.5	1.5		0.25	0.5	1.625	1	0	1	2	2	0	1	0	0	0	1	0
1	1	1	69	146	54	25.33	83	141	78	12.1	12	0.4	0.4	0.5	0.5	-2.75	-3	-0.75	-0.75	-3.125	-3.375	1	0	0	2	1	0	1	0	0	0	0	0
1	1	1	71	154	57	24.03	82	149	74	13.1	13	0.5	1	0.6	0.6	2	2.5	-0.75	-0.5	1.625	2.25	1	0	0	3	1	1	2	1	0	0	1	0
1	1	1	70	150	55	24.44	101	125	91	9.1	13	0.5	0.5	1	0.6	2.75	2.75	-1.25	-0.5	2.125	2.5	1	1	0									0
1	1	1	69	159	76	30.06	86	127	67	14.1	13	0.3	0.5	1	0.5	2.25	2.5	-0.5	-1.25	2	1.875	0	0	0	2	1	0	1	0	0	0	1	0
1	1	1	67	142	74.75	37.07	86	131	79	12.1	14	0.6	0.6	1	1	1.25	2.25	-1	-1.25	0.75	1.625	0	1	0	1	1		1	0	0	1	0	0
1	1	1	66	149	56	25.22	84	104	63	9.1	9	0.3	0.8	0.5	0.6	4	0.75	-0.5	-1.5	3.75	0	0	0	0	1	1	0	1	0	0	0	1	0
1	1	0	67	161	61.5	23.73	92	121	75	12.1	10	0.5	0.8	1	1	2.75	2.25	1.25	-1.25	3.375	1.625	0	1	0	1	1	0	1	0	1	0	0	0
1	1	1	66	157	78	31.64	89	148	78	16.1	15	0.8	0.8	1	1	1.25	-0.25	-0.75	-0.75	0.875	-0.625	1	1	0	1	1	0	1	0	0	0	0	0
1	1	0	60	157	46	18.66	94	147	84	23.1	21		0.04	0.15	0.6	-18	-8.5	-2.25	-0.25	-19.125	-8.625	1	1	0	2		0			1		1	1
1	1	1	65	150	56	24.89	72	139	70	12.1	10	0.5	0.25	0.6	0.6	1	0.75	-2	-2	0	-0.25	0	1	0									0
1	1	1	65	156	57	23.42	95	136	69	10.1	11	0.8	0.8	0.8	0.8	1	2	-1	-1.75	0.5	1.125	0	0	0	2	1		2	1	0	0	1	0
1	1	1	63	155	66	27.47	109	148	88	12.1	13	0.5	0.5	0.4	0.5	3.5	3	-1	-0.75	3	2.625	1	0	0	1	1	1	1	0	0	0	1	0
1	1	0	63	166	69	25.04	73	105	58	14.1	13	1	0.6	1	1		-0.5	-0.25	-0.75	-0.125	-0.875	0	0	0	2	3	1	4	1	1	1	1	0
1	1	0	62	160	72.5	28.32	107	153	97	14.1	13	0.8	1	1	1	2.75	0.5	-3.25	-0.25	1.125	0.375	1	0	0	3	3	0	2	1	1	0	0	0
1	1	1	62	156	62	25.48	67	140	66	16.1	16	1	0.8	0.25	0.6	1.25	1.5	-0.5	-0.25	1	1.375	1	0	0	2	1	0	1	0	0	0	0	0
1	1	0	63	169	70.85	24.81	82	124	71	9.1	10	0.3	0.8	0.6	0.8	1.25	1.25	-1.25	-0.75	0.625	0.875	0	0	0	1	2	0	1	0	1	0	1	0
1	1	1	61	155	60	24.97	74	140	70	10.1	8	0.4	0.5	1	1	0.75	1	-1.5	-1.25	0	0.375	1	0	0	1	1	0	1	0	0	0	0	0
1	1	0	60	163	74	27.85	89	140	78	13.1	12	1	1	1	1	0.25	0.5	-0.75	-0.75	-0.125	0.125	1	0	1	3	1	0	2	1	0	1	1	0
1	1	1	60	156	54	22.19	71	105	61	9.1	9	0.25	0.25	0.6	0.6	2.75	3	-0.5	-1	2.5	2.5	0	0	0	1	1	0	1	0	0	0	0	0
1	1	1	59	162	65	24.77	85	134	74	11.1	12	0.6	0.8	1	1	1.75	1.25	-0.75	-0.5	1.375	1	0	0	0	2	1	0			0	0	0	0
1	1	1	58	164	83	30.86	81	146	80	11.1	11	0.8	0.8	1	1	2.25	1.25	-0.75	-0.5	1.875	1	1	0	0	1	3	0	1	0	0	0	1	0
1	1	1	57	152.5	62.5	26.87	80	140	84	10.1	10	0.8	1	1	1	0.25	0.5	-0.25	-0.5	0.125	0.25	1	0	0	2	2	0	1	0	0	0		0
1	1	0	70	167	52.5	18.82	95	114	68	12.1	13	0.4	0.5	0.8	1	-0.5	-0.5	-1.5	-0.5	-1.25	-0.75	0	0	0	4	2	1	2	1	1	0	0	0
1	1	0	54	164	67	24.91	86	117	69	11.1	13	1	1	0.4	0.5	1.25	1.5	-0.5	-0.5	1	1.25	0	0	0			0	1	0	0	1	0	0
1	1	1	56	151	51	22.37	72	124	71	13.1	13	1	1	0.4	0.5	0.75	1.5	-0.25	-0.5	0.625	1.25	0	1	0			1	4	1			1	0
1	1	1	66	153	61	26.06	84	136	64	18.1	18	0.5	0.6	0.5	0.6	0.25	0.25	-0.75	-0.25	-0.125	0.125	0	0	1	1	1	0	2	1	0	1	1	0
1	1	1	74	150	64	28.44	83	142	86	16.1	17	0.8	0.6	0.8	0.6	2	1.25	-1.25	-0.25	1.375	1.125	1	0	1	2	1	1	2	1	1		0	0
1	1	1	70	163	69	25.97	79	129	74	15.1	12	0.6	0.2	0.6	0.2	2.5	10.5	-1	-3.75	2	8.625	0	0	0	3	2	1	4	1	0	0	0	0
1	1	1	85	155	65	27.06	76	166	73	13.1	13	0.4	0.3	0.4	0.3	-0.25	-0.25	-0.75	-0.75	-0.625	-0.625	1	1	1	4	2	1	4	1	0	0	0	0
1	1	1	70	152	65	28.13	92	141	92	13.1	14	0.5	0.5	1	1	2	2.25	-0.25	-0.75	1.875	1.875	1	1	1	3		0	2	1	0	0	1	0
1	1	1	66	159	60	23.73	74	136	76	13.1	14	0.5	0.8	1	1.2	1.5	1	-0.75	-0.25	1.125	0.875	0	0	0	3	2	1	3	1	0	0		0
1	1	0	64	160	60	23.44	100	138	87	6.1	8		0.3		0.3	14.5	1.5	-1	-0.75	14	1.125	0	1	0	3	1	1	3	1	1	0	1	0
1	1	0	67	158	67	26.84	89	139	86	18.1	18	0.6	0.6	1	1	0.25	0	-1.5	-1.25	-0.5	-0.625	1	0	0	3	2	0					1	0
1	1	1	62	156	52	21.37	77	122	78	12.1	11	0.4	0.5	0.4	0.5	2	1.75	-0.75	-0.5	1.625	1.5	0	0	0	3	1	0	2	1	0	0	1	0
1	1	1	72	160	78	30.47	76	134	93	9.1	10	0.4	0.5	0.4	0.5	1.25	0.75	-1.5	-2.25	0.5	-0.375	1	0	1	1	1	0	1	0	0	0	0	0
1	1	0	75	160	60	23.44	90	120				0.15	0.5	0.3	0.5		-0.25		-0.75		-0.625	1	1	0	4	2	0	1	0	0	0	1	0
1	1	1	55	146.5	46.4	21.62	66	150	81	17.1	15	0.4	0.6	1	1	2	1	-1.5	-0.75	1.25	0.625	1	0	0									0
1	1	1	72	146	49	22.99	69	145	77	18.1	17	0.3	0.5	1	1	0	1.25	-1.75	-0.5	-0.875	1	1	1	1	3	2	0	1	0	0	0	1	0
1	1	1	61	152	59	25.54	76	118	83	10.1	10	0.2	0.6	0.6	1	2.75	3.5	-0.5	-1	2.5	3	1	0	0	4	2	1	2	1	1	0	1	0
1	1	0	77	147	50	23.14	70	126	70	9.1	10	0.4	0.5	0.4	0.5	1.75	2.25	-3.75	-3	-0.125	0.75	0	1	0	3	2		2	1	0	0		0
1	1	1	75	157	58	23.53	80	130	80	12.1	12	0.6	0.8	0.6	1	0.25	0.25	-0.75	-1.25	-0.125	-0.375	1	1	0	3	2	0	2	1	0	0	0	0
1	1	0	70	169	64	22.41	86	159	104	9.1	9	0.4	0.6	1	1	1	1	-1.75	-0.75	0.125	0.625	1	0	0	2	2	0	1	0	0		0	0
1	1	1	73	157	55	22.31	90	143	65	18.1	18	0.6	0.4	0.6	0.4	-0.5	-1	-0.25	-1	-0.625	-1.5	1	0	1	4	2	1	4	1	0	1	1	0
1	1	0	74	174	86	28.41	79	133	69	13.1	13	0.25	0.3	0.25	0.3	2.5	1.5	-0.75	-0.25	2.125	1.375	1	1	1	4	2	0	3	1	1	1	1	0
1	1	1	81	146	48	22.52	93	165	88	9.1	10	0.1	0.1	0.1	0.1							1	0	0	1	2	0	2	1	0	0	0
1	1	1	72	146	57	26.74	81	123	80	17.1	12	0.4	0.5	0.6	0.6	2.25	1.75	-1.75	-1.25	1.375	1.125	0	0	0	3	2	0	2	1	0	0	0	0
1	1	0	68	147	58	26.84	78	114	73	13.1	13	0.6	0.5	1	1	3	3	-0.75	-1.25	2.625	2.375	0	0	0	2	2	1	2	1	0	0	0	0
1	1	1	62	165	65	23.88	112	147	83	12.1	13	0.8	0.8	1	1	1	1.75	-0.5	-1.25	0.75	1.125	1	1	0	1	1	1	2	1	0	0		0
1	1	1	66	153	67	28.62	114	117	81	10.1	10	0.6	0.6	1	1	-0.25	0	-1.5	-0.75	-1	-0.375	0	0	0	1	2	0	1	0	0	0	1	0
1	1	1	66	156	56	23.01	79	110	77	10.1	9	0.3	0.6	1	1	-0.75	0.25	-0.75		-1.125	0.25	0	0	0	2		0	1	0	0	0	0	0
1	1	0	61	174	80	26.42	79	155	95	16.1	17	0.5	0.6	0.5	0.6	0	-0.5	-1	-0.5	-0.5	-0.75	1	0	0									0
1	1	1	57	157	46	18.66	67	94	59	11.1	10	0.6	0.8	1	1	1.25	1	-1.5	-1	0.5	0.5	0	0	0	1	1	0	1	0	0	0	0	0
1	1	1	54	154	65	27.41	83	112	88	12.1	11	1	1	1	1	0	0	-0.5	-0.25	-0.25	-0.125	0	0	0	3	1	1	4	1	0	0	0	0
1	1	0	53	161	50	19.29	72	135	84	10.1	10	1.2	1	1.2	1	0.5	0.75	-0.5	-0.5	0.25	0.5	0	0	0	2	1	0	3	1	1		1	0
1	1	1	53	142	46	22.81	68	123	85	16.1	18	0.8	0.8	1	1	0.25	0.25	-0.75	-0.5	-0.125	0	0	0	0	3	1	1	2	1	0	0	1	0
1	1	1	53	140	62	31.63	82	156	107	15.1	16	1	1	1	1	0.75	0.75		-0.75	0.75	0.375	1	0	0	2	1	1	2	1	0	0	0	0
1	1	0	52	157	54	21.91	79	114	70	10.1	11	1	1	1	1	0.5	0.25		-0.25	0.5	0.125	0	0	0	3	2	0	1	0	1	0	0	0
1	1	1	52	161	57	21.99	73	118	70	18.1	17	0.8	1	1	1	1	0.75	-1.25	-0.25	0.375	0.625	0	0	0	2	1	0	4	1	0	0	1	0
1	1	1	50	159	62	24.52	69	120	72	8.1	8	1	0.8	1	1	0	-0.25		-0.25	0	-0.375	0	0	0	2	2	1	2	1	0	0	0	0
1	1	1	70	160	68	26.56	76	146	84	13.1	14	0.8	0.5	1	0.5	2	2.25	-0.25	-1	1.875	1.75	1	1	0	3	3	0	2	1	0	0	0	0
1	1	1	60	159	55	21.76	92	134	73	13.1	14	1	1	1	1	1.25	1.5	-0.5	-0.25	1	1.375	0	0	0	3	1	0	3	1	0	0	0	0
1	1	1	60	152	58	25.1	59	135	95	16.1	14	0.8	0.8	1	1	0.75	1.5	-0.25	-1	0.625	1	1	0	1	4	2	0	2	1	0	0	1	0
1	1	0	60	167	59	21.16	72	114	74	8.1	9	1	0.8	1	1	1.25	1.25	-0.75	-1.25	0.875	0.625	0	0	0	3	1	0	2	1	1	0	1	0
1	1	1	71	147	59	27.3	74	137	86	13.1	12	0.25	0.12	0.5	0.5	3.5	3	-1.25	-1.5	2.875	2.25	0	0	1	2	1	0	1	0	0	0	0	0
1	1	0	56	167	55	19.72	78	136	92	9.1	10	0.6	0.5	0.6	0.5	2	2	-0.25	-0.5	1.875	1.75	1	1	1	3	2	0	2	1	0	0	0	0
1	1	1	64	156	50	20.55	95	130	74	19.1	20	0.4	0.6	0.4	0.6	-0.25	0.25	-0.75	-0.75	-0.625	-0.125	1	1	1	3	1	1	2	1	0	0		0
1	1	0	62	158	63	25.24	65	135	78	11.1	11	0.8	0.8	0.8	1	1	1	-1	-1	0.5	0.5	0	1	0	2	1	1	2	1	0		0	0
1	1	0	61	142	50	24.8	98	131	77	16.1	14	0.5	0.5	0.6	0.6	2.5	4.5	-0.75	-1.5	2.125	3.75	1	1	0	1	1	1	4	1	0	0	0	0
1	1	0	78	150	56	24.89	74	122	66	11.1	11	0.4	0.5	0.4	0.5	2	2	-0.5	-1	1.75	1.5	1	1	0									0
1	1	0	78	155	55	22.89	62	116	79	8.1	8	0.6	0.8	0.6	1	1	1.5	-0.25	-1	0.875	1	0	1	0	3	1	0	1	0	0	1	1	0
1	1	1	60	156	47	19.31	84	121	70	13.1	13	0.25	0.25	1	1	-1.25	1	-0.5	-0.25	-1.5	0.875	0	0	0	3	1	0	3	1	0		0	0
1	1	0	79	168	62	21.97	65	140	70	16.1	16	0.25	0.25	0.5	0.3	0.75	-1.75	-1.5	-0.75	0	-2.125	1	0	0	4	2	0	3	1	0	1		0
1	1	1	72	157	56	22.72	83	150	91	16.1	16	0.5	0.8	1	1	1.75	1.75	-0.25	-0.75	1.625	1.375	1	0	1	4	1		4	1	0	0	0	0
1	1	0	78	159	71.6	28.32	65	143	66	8.1	8	0.8	0.6	0.8	0.6	0.75	0.75	-2.75	-1.25	-0.625	0.125	1	0	0	3	2	1	4	1	0	0	1	0
1	1	1	65	163	69	25.97	80	145	97	14.1	14	0.4	0.5	0.4	0.5	2.5	1.75	-1.5	-1.5	1.75	1	1	1	0	3	2	1	3	1		0		0
1	1	0	67	164	60	22.31	82	119	81	12.1	12	0.5	0.4	1	1	2.75	3.25	-1.25	-1	2.125	2.75	0	0	1	3		0				1	1	0
1	1	0	60							12.1	14	0.02	0.25	0.1	1	2.5	4.25	-0.25	-0.75	2.375	3.875	1	1	1	3	1	1	4	1				0
1	1	1	57	156	60	24.65	75	157	92	12.1	12	0.8	0.5	1	1	1	1	-0.75	-1.25	0.625	0.375	1	0	0	1	2	0	2	1	0	0	0	0
1	1	1	54	154	59	24.88	67	110	78	15.1	15	0.8	0.8	1	1	1.25	1.25	-0.5	-0.25	1	1.125	0	1	0	3	2	0	2	1	0	0	0	0
1	1	0	76	156	72	29.59	65	145	91	8.1	8	0.6	0.4	1	1	2.75	2.75	-0.75	-0.25	2.375	2.625	1	1	0				2	1	1			0
1	1	0	68	154	54	22.77	76	108	78	11.1	13	0.8	0.4	1	0.5	0	3.25	-1.75	-0.75	-0.875	2.875	1	0	1	3	1	1			1	0	0	0
1	1	1	85	152	55	23.81	101	160	101	13.1	13	0.25	0.2	0.4	0.4	1.25	0.25	-2.25	-1.25	0.125	-0.375	1	0	0	1	1	0	1	0	0	0	0	0
1	1	0	81	157	50	20.28	59	117	73	10.1	10	0.3	0.3	0.4	0.4	-1.75	-0.5	-1	-1	-2.25	-1	1	0	0	2		1	1	0	1	0	1	0
1	1	0	80	157	51.9	21.06	67	134	69	12.1	10	0.15	0.2	0.25	0.25	-3.5	-3.5	-1	-1.25	-4	-4.125	1	0	0	1	1	1	1	0	1	0	1	0
1	1	1	70	157	60	24.34	74	145	86	8.1	8	0.4	0.3	0.4	0.3	0.5	-0.5	-1.75	-2	-0.375	-1.5	1	0	0	1	1	0	1	0	0	0	0	0
1	1	1	77	151.5	51	22.22	86	119	73	8.1	9	0.3	0.4	0.5	0.1	4.75	0.25	-2.75	-0.25	3.375	0.125	0	0	0	1	1	0	1	0	0	0	1	0
1	1	1	64	154	62	26.14	65	122	81	11.1	11	0.25	0.2	0.6	0.3	3		-1.25		2.375		1	1	0	1	1	0	1	0	0	0	0	0
1	1	1	64	161	53	20.45	79	147	85	21.1	21	0.4	0.1	1	0.1	1.25	-4.75	1.25	1	1.875	-4.25	1	0	0	1	1	0	1	0	0	0	1	0
1	1	1	63	158	65	26.04	70	124	79	24.1	24	0.8	0.25	1	0.5	1.25	0	-1	-1.25	0.75	-0.625	0	0	0	1	1	0	1	0	0	0	0	0
1	1	1	63	149	74	33.33	84	154	82	10.1	10	0.8	0.8	1	1	0.75	1.5	-0.5	-1.25	0.5	0.875	1	0	0	1	1	0	1	0	0		1	0
1	1	1	60	153	56	23.92	95	161	100	12.1	12	0.8	0.8	1	1	2	2	-0.5	-0.75	1.75	1.625	1	0	0	1	1	0	1	0	0	0	1	0
1	1	1	61	157.5	48.9	19.71	62	118	87	10.1	10	0.8	0.8	1	1	0.5	1.25	-0.25	-0.5	0.375	1	0	0	0	1	1	0	1	0	0	0	0	0
1	1	0	59	176	66	21.31	94	154	92	15.1	15	0.8	0.8	1	1	0.25	1.25	-1.25	-2	-0.375	0.25	1	1	0	2	1		2	1		1		0
1	1	1	59	159	56	22.15	75	135	89	10.1	16	1	1	1	1	0.75	0.75	-0.75	-0.25	0.375	0.625	1	0	0	1	1	0	1	0	0	0	0	0
1	1	1	58	151	53	23.24	71	111	64	10.1	12	0.4	0.5	1	1	1	0.75	-3	-1.75	-0.5	-0.125	0	0	0	2	1	0	2	1	0	0	1	0
1	1	0	56	164	73	27.14	100	142	76	18.1	18	0.8	0.8	1	1	0.75	-0.25	-0.25	-0.5	0.625	-0.5	1	1	0	3	2	0	4	1	1	1	1	0
1	1	1	56	152	65	28.13	78	131	80	15.1	15	0.8	0.6	1	1	0.25	0		-0.75	0.25	-0.375	0	1	0	1	1	0	1	0	0	0	1	0
1	1	1	51	163	63	23.71	68	130	81	12.1	13	0.8	1	1	1	0.5	0	-0.5		0.25	0	0	0	0	1	1	0	1	0	0	1	1	0
1	1	1	54	165	70	25.71	89	144	93	10.1	10	0.8	0.6	1	1	2.25	2	-0.5	-0.25	2	1.875	1	0	0	3	1	0	1	0	0	0	0	0
1	1	1	54	145	55	26.16	83	149	100	19.1	19	0.8	1	1	1	3.5	0	-5.5	-1	0.75	-0.5	1	1	0	2	1							0
1	1	0	54	167	70	25.1	85	121	83	17.1	17	1	0.8	1	1	0	0.25	-0.25	-0.5	-0.125	0	0	0	0	2	1	0	4	1	1	1	1	0
1	1	1	53	158	56	22.43	91	121	77	13.1	14	0.6	0.6	1	1	1.25	1.25	-0.25	-0.25	1.125	1.125	0	0	0	2	2	0	1	0	0	0	0	0
1	1	0	53	160	78	30.47	85	157	93	19.1	16	1	1	1	1	1	0.75	-0.75	-0.25	0.625	0.625	1	1	1	3	2	0	2	1	0	0	1	0
1	1	1	53	159	57	22.55	65	117	66	10.1	9	0.8	0.8	1	1	0.75	1		-0.25	0.75	0.875	0	0	0	2	1	0	2	1	0	0	0	0
1	1	1	52	166	64	23.23	65	114	73	10.1	10	0.2	0.3	1	1	0.25	0.25	-3.25	-2.75	-1.375	-1.125	0	0	0	2	1	0	2	1	0		0	0
1	1	1	52	155.5	51.85	21.44	76	100	64	11.1	11	0.8	0.8	1.2	1.2	0.25	0.75	-1	-1.25	-0.25	0.125	0	0	0	3	2	0	4	1	0	0	1	0
1	1	1	51	149	53	23.87	86	129	84	14.1	16	0.8	1	1	1	0.25	-0.25		-0.25	0.25	-0.375	0	1	0	2	1	1	2	1	0	0	0	0
1	1	0	50	172	68	22.99	90	125	83	13.1	10	1	1.2	1	1.2	0.25	2.75	-1	-3.75	-0.25	0.875	0	0	0	3	2	1	4	1	0	1	1	0
1	1	1	50	158	61.5	24.64	89	128	73	13.1	14	0.8	0.8	1	1	0.5	0.5	-0.25	-0.25	0.375	0.375	0	1	0	2	1		2	1	0	0	0	0
1	1	1	75	149	59	26.58	75	162	89	12.1	14	0.15	0.1	0.4	0.15	-0.25	1	-2.25	-3	-1.375	-0.5	1	1	0	1	1	0	1	0	0	0	0	0
1	1	1	70	152	61	26.4	98	142	81	16.1	16	0.25	0.3	0.5	0.5	2.75	2.5	-0.75	-0.5	2.375	2.25	1	0	1	2	1	0	1	0	0	0	0	0
1	1	1	69	168	69	24.45	67	134	78	12.1	9	0.5	0.5	1	0.6	1.5	3	-1.75	-2.5	0.625	1.75	1	1	0	2	1	0	1	0	0	0	0	0
1	1	1	56	150	59	26.22	69	147	108	13.1	13	0.6	0.4	1	0.6	1.75	2	-0.5	-0.5	1.5	1.75	1	1	0	3	1	0	1	0	0			0
1	1	0	65	150	67	29.78	74	128	82	19.1	19	0.8	0.6	1	1	1.5	1.5		-0.25	1.5	1.375	0	0	0	4			3	1	1	1		0
1	1	1	52	158	56	22.43	78	108	68	12.1	12	0.5	0.5	1	1	0	-0.75	-1.5	-0.75	-0.75	-1.125	0	1	0	3	1	0	2	1	0	0		0
1	1	0	63	158	54	21.63	83	134	86	10.1	10	0.4	0.3	1	1	1.5	1.75		-0.5	1.5	1.5	1	0	0	3	2	1	4	1	1	1	1	0
1	1	1	55	147	42	19.44	89	116	77	10.1	10	0.4	0.5	1	1	2.25	2		-0.5	2.25	1.75	0	0	0	3	1	1	3	1	0	0	1	0
1	1	0	61	168	71	25.16	76	134	90	14.1	15	0.8	0.8	1	1	1.25	1.25	-0.25		1.125	1.25	1	1	0		2	1	4	1	1		1	0
1	1	1	54	151	50	21.93	69	105	65	12.1	12	0.5	0.5	1	1	2	1.75	-1	-1.25	1.5	1.125	0	0	0	2					0	0	0	0
1	1	1	60	148	51	23.28	59	114	75	9.1	9	0.4	0.6	0.6	1	1.75	1	-1		1.25	1	0	1	1		1	1	3	1	0			0
1	1	0	68	168	63	22.32	63	126	85	9.1	9	0.8		1	0.1	0.5	1.75	-0.25	-1.5	0.375	1	0	1	0		2	1	3	1	0	1		0
1	1	1	65	146	57	26.74	61	124	83	10.1	10	0.4	0.12	0.5	0.4	2.75	2.75	-2	-1.25	1.75	2.125	1	0	0	1	1	0	2	1	0	1	0	0
1	1	1	63	156	59	24.24	87	111	69	12.1	12	0.8	0.8	1	1	1	0.25	-0.5	-0.5	0.75	0	0	0	0	1	1	0	2	1	0	0	0	0
1	1	1	75	162	66	25.15	70	149	93	9.1	10	0.3	0.25	1	1	-2	-0.5	-1.25	-2	-2.625	-1.5	1	1	0	4	3	0	3	1	0	0	1	0
1	1	1	55	157	56	22.72	76	116	75	8.1	8	0.6	0.6	1	1	1.75	1.75	-0.5	-0.25	1.5	1.625	0	1	0	3		0	2	1	0	0	0	0
1	1	0	72	163	58	21.83	75	126	76	15.1	11	1	1	1	1	1.75	1.75	-0.25	-0.5	1.625	1.5	1	1	1	4	3	0	2	1				0
1	1	1	68	147	63	29.15	84	134	66	13.1	13	0.3	0.5	0.6	1	1.75	1.5	-1.75	-1	0.875	1	0	1	0	4	2		3	1	0	1	1	0
1	1	0	59	177	78	24.9	77	143	98	12.1	11	0.8	1	1	1	0.75	0.75	-0.75	-0.75	0.375	0.375	1	0	0	3		0	1	0	0	0	0	0
1	1	1	68	156	54	22.19	76	140	93	11.1	8	0.5	0.2	1	1	-3.25	-4.5	-2.75	-2.5	-4.625	-5.75	1	1	0	2	1	0	2	1	0	0	0	0
1	1	1	59	152	56	24.24	81	144	79	13.1	15	0.12	0.1	0.4	0.4	-1.75	-1.5	-0.25	-0.5	-1.875	-1.75	1	1	1	3		1	2	1	0	0		0
1	1	1	62	146	71	33.31	100	132	74	20.1	18	0.6	0.3	1	1	0.25	-0.5	-1.5	-0.75	-0.5	-0.875	1	1	0	3	1	0	2	1	0	0	1	0
1	1	0	56	174	51	16.85	84	102	66	5.1	7	0.06	0.06	0.3	0.5	-6	-5.5	-0.5	-1.75	-6.25	-6.375	0	1	0	3	1	0	1	0	1	1	1	1
1	1	0	54	177	83	26.49	67	121	71	22.1	19	0.5	0.5	1	1	-1	-1.25	-1.25	-1	-1.625	-1.75	0	0	0	4	1	1	4	1	1	0	1	0
1	1	0	76	168	45	15.94	68	116	73	24.1	19	0.5	0.6	1	1	1	1.25	-1	-2	0.5	0.25	0	0	0	1	1	0	1	0	0	0	1	0
1	1	1	75	150	61	27.11	89	163	90	17.1	18	0.6	0.6	1	1	1.75	1.25	-1.25	-0.5	1.125	1	1	0	0			1	4	1	0	0		0
1	1	1	70	155	45	18.73	78	138	91	8.1	8	0.6	0.5	1	1	1.5	1.5	-0.75	-1	1.125	1	1	0	0	3	1	0	2	1	0	0		0
1	1	1	68	164	84	31.23	73	152	90	15.1	15	0.8	0.8	1	1	2.75	1	-0.75	-0.5	2.375	0.75	1	0	1	2	2	0	1	0	0	0	0	0
1	1	1	69	157	47	19.07	82	135	70	14.1	14	0.3	0.02	0.6	0.2	-1		-0.5		-1.25		0	0	0	2		1	2	1	0	0	0	0
1	1	0	66	155	55.9	23.27	85	138	85	8.1	8	0.8	0.5	1	1	1	2	-0.25	-1.75	0.875	1.125	1	1	1	3	2	0	3	1	0	0	0	0
1	1	1	66	154	56	23.61	71	113	75	12.1	12	0.5	0.6	1	1	1.5	1.75	-0.25	-0.75	1.375	1.375	1	1	1	2	1	1	2	1	0	0	0	0
1	1	0	64	168	73	25.86	73	151	91	10.1	10	0.8	0.8	1	1	1.25	2.5	-0.5	-1.25	1	1.875	1	1	1	3	1	1	2	1	1	0	1	0
1	1	0	63	176	88	28.41	76	126	86	14.1	14					1	1.5	-1	-0.75	0.5	1.125	0	0	1	2					0	0	0	0
1	1	1	62	165	65	23.88	72	129	74	10.1	10	0.6	0.6	1	1	1	1.5	-1	-0.75	0.5	1.125	0	0	1	2	1	0	1	0	0	0	0	0
1	1	1	62	153	55	23.5	81	154	87	14.1	14	0.25	0.25	1	1	-2	-2.25	-0.25	-0.25	-2.125	-2.375	1	1	1									0
1	1	1	62	154	49	20.66	113	139	91	13.1	13	0.5	0.5	1	1	1.75	1	-1.75	-1	0.875	0.5	1	0	0	1	1	0	1	0	0	0	0	0
1	1	1	61	157	53	21.5	61	135	86	12.1	14	0.8	0.6	1	1	1.25	1	-1.25	-0.5	0.625	0.75	0	0	0		1	0	2	1	1	1	1	0
1	1	0	60	179	71	22.16	80	137	105	10.1	11	0.8	0.8	1	1	1.25	0.25	-1	-0.75	0.75	-0.125	1	1	0	3	1	0	4	1	0	0	1	0
1	1	0	60	172	57	19.27	62	109	73	12.1	12	0.15	0.8	1	1	3.25	2.25	-1.75	-1.25	2.375	1.625	0	0	0	3	1	1	2	1	1		1	0
1	1	0	59	170	66	22.84	76	149	100	15.1	15	0.8	0.8	1	1	1.25	1	-1.5	-1.5	0.5	0.25	1	0	0	3	2	0	2	1	0	0	0	0
1	1	1	59	162	67.1	25.57	73	141	106	17.1	17	0.25	0.5	1	0.6	3	2.75	-1	-1.25	2.5	2.125	1	0	0	1	1				0	0	0	0
1	1	1	57	154	59	24.88	91	172	111	19.1	19	0.4	0.8	1	1	4.25	1.75	-4	-0.5	2.25	1.5	1	1	0	2	1	0	1	0	0	0	0	0
1	1	0	56	158	51	20.43	94	90	66	11.1	11	0.06	0.3	0.06	0.3							0	1	1	3	1	0	1	0	1	0	1
1	1	0	56	169	77	26.96	70	125	84	9.1	9	0.8	0.8	1	1	1	0.5	-0.75	-0.75	0.625	0.125	1	1	0	2	1	1	2	1	1	0	1	0
1	1	1	52	147	46	21.29	82	129	75	15.1	16	0.15	0.1	0.4	0.4	-3.75	-6.5	-1.5	-2	-4.5	-7.5	0	0	0	2	2	0	3	1	0	0		1
1	1	0	50	160	65	25.39	79	117	71	12.1	13	0.3	0.4	1.2	1	-1	-0.5	-2.5	-2.25	-2.25	-1.625	0	0	0	3	1	1	2	1	0	1	1	0
1	1	1	60	151	67	29.38	91	172	93	14.1	14	0.4	0.25	1	1	3.5	2.25	-2.5	-0.75	2.25	1.875	1	0	0	1	1	0	1	0	0	0	0	0
1	1	1	55	158	60	24.03	77	120	87	22.1	18	0.8	0.8	1	1	1.75	1.5	-0.5	-0.5	1.5	1.25	0	0	0	3	2	1	4	1	0	1	1	0
1	1	1	79	153	50	21.36	67	142	62	10.1	10	0.5	0.4	0.5	0.4	3	3.75	-1.25	-2.75	2.375	2.375	1	0	1	4	2	1	2	1	0	0	0	0
1	1	0	77	165	66	24.24	78	132	83	9.1	9	0.4	0.5	1	0.6	3	2.25	-0.75	-1.75	2.625	1.375	0	0	0	2	2	0	1	0	0	0	1	0
1	1	0	61	150	61	27.11	54	151	90	15.1	15	1	1	1	1	1	1	-0.5	-0.5	0.75	0.75	1	0	0	4	3		2	1	1	1	1	0
1	1	0	81	170	55	19.03	82	144	82	14.1	15	0.8	0.8	1	1	1.25	0.5	-1.75	-0.5	0.375	0.25	1	1	1	3	2	0	1	0	0	0	1	0
1	1	1	76	157	65	26.37	109	177	112	12.1	15	0.25	0.4	0.5	0.6	1	1.25	-1	-2	0.5	0.25	1	0	0	2	1	0	1	0	1	1	1	0
1	1	0	65	168	58	20.55	50	120	72	8.1	8	0.6	0.4	1	0.6	1	1.5	-1.75	-1	0.125	1	0	0	0	2	1	1	4	1	1	0	1	0
1	1	1	65	156	55	22.6	73	177	106	10.1	10	0.5	0.6	1	1	1.25	1.5	-4	-2	-0.75	0.5	1	0	0	1	1	0	2	1	0	0	1	0
1	1	1	63	151	52	22.81	66	123	102	10.1	10	0.6	0.6	0.6	0.6	1.75	1.25	-1	-0.75	1.25	0.875	1	0	0	3		1	2	1				0
1	1	1	60	155	48	19.98	70	103	57	12.1	12	0.5	0.4	1	1	2.25	2	-0.75	-0.25	1.875	1.875	0	0	0	1	1	0	1	0	0	0	0	0
1	1	0	65	163	72	27.1	90	146	84	9.1	10	0.8	0.5	1	1	1.5	1	-0.75	-1.75	1.125	0.125	1	1	0	3	1	0	2	1	0	1	1	0
1	1	0	64	170	68	23.53	55	136	92	10.1	10	0.6	0.6	1	1	1.5	1.25	-2.25	-2	0.375	0.25	1	0	0	3	1	1	4	1	1	1	1	0
1	1	0	64	171	82	28.04	77	148	95	11.1	12	0.5	1	0.5	1	1.5	1.25	0.5	-1	1.75	0.75	1	1	0						0	0	0	0
1	1	1	61	140	67	34.18	86	137	71	12.1	13	0.3	0.2	0.6	0.6	-4.25	-4.75	-2.25	-2.75	-5.375	-6.125	1	0	0	2		0	2	1	0	0	1	1
1	1	1	62	158	78	31.24	73	121	77	7.1	7	1	0.8	1	1	0	0.75	0.25	0.25	0.125	0.875	0	0	1	3	1	0	2	1	0	0	1	0
1	1	0	69	169	75	26.26	70	120	80	17.1	17	1	0.8	1	1	1.75	2.5	-0.5	-0.25	1.5	2.375	0	1	1	3	2	1	2	1		0	1	0
1	1	1	65	152	56	24.24	85	147	85	15.1	15	0.6	0.8	1	1	1.5	-0.75	-1	-0.5	1	-1	1	0	0	3	2	0	1	0	0	0	0	0
1	1	0	87	165	50	18.37	63	113	66	15.1	18	0.2	0.25	0.5	0.5	1.25	1.25	-2.5	-2.25	0	0.125	0	0	0	2	1	0	1	0	0	0	0	0
1	1	1	82	153	54	23.07	73	127	57	10.1	13	0.6	0.5	1	1	-1	0.75	-1.25	-1.75	-1.625	-0.125	1	0	0	2		0	1	0	0	1	1	0
1	1	1	58	145	48	22.83	70	147	87	11.1	12	0.8	0.8	1	1	2	1.75	-1.75	-1.25	1.125	1.125	1	0	0	4	2	0	1	0	0	0	0	0
1	1	0	75	164	68	25.28	83	125	78	15.1	15	0.5	0.6	1	1	1.25	0.25	-0.75	-0.5	0.875	0	0	1	0	4	2		3	1	1		0	0
1	1	1	73	157	52	21.1	62	141	65	22.1	19	0.25	0.5	1	0.6	3.5	3.25	-1	-0.5	3	3	1	1	0	3	2		4	1				0
1	1	1	64	150	51	22.67	80	140	82	11.1	11	0.5	0.4	0.6	0.5	0.75	1.25	-1.5	-1.75	0	0.375	1	0	0	2	1	0	1	0	0	0	1	0
1	1	1	70	150	58	25.78	72	171	84	11.1	14	0.1	0.1	0.3	0.5	-4.25	-4.75	-2.25	-2.75	-5.375	-6.125	1			1	1	0	2	1	0	0	0	1
1	1	0	56	161	69	26.62	75	107	73	16.1	16	0.8	0.8	1	1	1.25	1.25	-0.75	-0.25	0.875	1.125	1	1	1	4	3	1	3	1	1	0	0	0
1	1	0	68	168	63	22.32	80	120	80	20.1	22	0.5	0.6	1	1	2.5	1.75	-2	-0.5	1.5	1.5	1	1	1	3					0	0	0	0
1	1	1	70	159	59	23.34	68	134	85	12.1	12	1	0.6	1	1	2	1.75	-1.75	-1.25	1.125	1.125	0	0	0	3		0	2	1	0	0	1	0
1	1	1	71	151	46	20.17	76	116	71	11.1	11	0.4	0.3	0.8	0.6	2.25	2.5	-0.25	-0.75	2.125	2.125	0	0	0	3	1	0	2	1	0	0	0	0
1	1	1	69	153.5	54	22.92	53	110	68	13.1	13	0.5	0.3	1	1	2.25	3.25		-0.75	2.25	2.875	0	0	0	3	2	0	4	1	0	1	0	0
1	1	0	59	169	78	27.31	78	117	83	12.1	11	1	1	1	1	1	0.25	-0.25	-0.25	0.875	0.125	0	0	0	3	1		2	1		1	1	0
1	1	1	58	151	54.9	24.08	82	147	82	17.1	13	1	1	1	1	0.5	0	-0.25		0.375	0	1	0	0	3	2	1	3	1	0	0	0	0
1	1	1	57	157	52	21.1	62	132	83	21.1	19	0.6	0.8	1	1	1.5	1.5	-0.25	-0.25	1.375	1.375	0	0	0	3	2	1	2	1	0	0	1	0
1	1	1	58	156	71	29.17	69	188	90	17.1	17	0.5	0.6	0.6	1	0	-0.75	-1.5	-0.5	-0.75	-1	1	1	1	3		1	2	1	0	0	0	0
1	1	0	84	166	46	16.69	55	114	65	9.1	9	0.12	0.15	0.5	0.6	-1	-2.75	-3.75	-1	-2.875	-3.25	0	1	0	4	2	1	3	1	1	1	0	0
1	1	0	82	148	49	22.37	54	137	77	12.1	15	0.4	0.3	1	1	1	-0.25	-2	-1	0	-0.75	1	0	0	4	2	0	3	1	0	0	0	0
1	1	1	66	158	60	24.03	78	142	93	10.1	10	1	1	1	1	2	2	-1.5	-1.5	1.25	1.25	1	0	1			0	3	1				0
1	1	0	65	169	74	25.91	85	100	68	10.1	10	0.12	0.1	0.5	0.5	-3.75	-4.5	-0.5	-0.5	-4	-4.75	0	0	1	3		1	4	1	1	0		0
1	1	1	59	165	54	19.83	75	119	68	13.1	16	1	1	1	1	1.25	1.25	-0.5	-0.5	1	1	0	0	0	3	1	0	4	1	0	0	1	0
1	1	0	65	165	61	22.41	77	145	101	11.1	12	0.6	0.5	1	1	0.5	1.5	-0.75	-0.75	0.125	1.125	1	0	0	3	1	0			0	0	1	0
1	1	1	80	159	62	24.52	97	121	52	17.1	17	0.04	0.15	0.04	0.15	4.5	3	-1.75	-0.75	3.625	2.625	1	1	1	2	1	0	1	0	0	0	1	0
1	1	1	72	156	56	23.01	78	183	86	16.1	16	0.8	0.4	1	1	1.75	2.25	-0.25	-1	1.625	1.75	1	0	0	2	1	0	1	0	0	0	0	0
1	1	0	69	170	60	20.76	79	161	79	14.1	14	0.6	0.6	1	1	1.5	1.25	-0.5	-1.75	1.25	0.375	1	0	0	3	3	0	3	1	0	0	1	0
1	1	1	67	146	58	27.21	69	154	94	11.1	11	0.25	0.12	0.6	0.6	5.5	4.75	-3.5	-2.25	3.75	3.625	1	1	0	1	1		1	0	0			0
1	1	1	66	150	41	18.22	66	124	80	15.1	15	0.8	0.8	1	1	1	0.5	-0.75	-0.75	0.625	0.125	0	0	0	3	2	0	2	1	0		1	0
1	1	1	66	154	58	24.46	92	133	75	10.1	10	0.4	0.5	1	1	3.5	3.25	-0.75	-1	3.125	2.75	1	1	0	3	2	0	1	0	0	0	1	0
1	1	0	65	169	64	22.41	66	147	70	13.1	16	0.1	0.12	0.3	0.3	-7.5	-0.5	-1.5	-0.5	-8.25	-0.75	1	1	0	3	1	1	2	1	1	1	1	1
1	1	0	63	158	59	23.63	74	140	97	14.1	14	0.8	0.5	1	1	1	1.75	-0.25	-0.75	0.875	1.375	1	0	0	3	1	0	1	0	0	0	1	0
1	1	0	62	163	69	25.97	85	139	97	13.1	16	1	0.8	1	1	1.75	2.25	-1.25	-1.75	1.125	1.375	1	0	0	3	1							0
1	1	1	62	161	66	25.46	75	142	97	12.1	12	0.8	0.4	1	1	1.25	1	-0.25	-0.75	1.125	0.625	1	1	0	2	2	0	1	0				0
1	1	0	62	165	65	23.88	82	119	80	15.1	15	0.6	0.6	0.6	1	0.75	1.75	-0.25	-0.75	0.625	1.375	0	0	0	1	2	0	1	0	0	0	1	0
1	1	0	61	177	76	24.26	82	137	93	10.1	10	0.12	0.06	0.5	1	4.25	3.75	-1.5	-0.5	3.5	3.5	1	0	0	2	2	0	1	0	0	0		0
1	1	1	60	158	50	20.03	80	140	84	9.1	9	1	0.5	1	1	0.5	0.5	-0.5	-1	0.25	0	1	0	0	1	2	0	1	0		1		0
1	1	1	59	158	61	24.44	74	132	89	13.1	13	1	1	1	1	0.5	1.25	-0.25	-0.5	0.375	1	0	0	1			0	2	1				0
1	1	1	57	149	39	17.57	85	105	68	15.1	15	0.15	0.15	0.8	0.8	4	4	-0.75	-0.75	3.625	3.625	0	0	0	3	1	1	4	1	1	1	1	0
1	1	0	57	161	61	23.53	70	149	111	15.1	15	0.8	0.8	1	1	0.5	0.5	-0.75	-0.5	0.125	0.25	1	0	0	3	2	1	2	1	0		1	0
1	1	0	54	176	73	23.57	56	141	89	18.1	18	1.2	1.2	1.2	1.2	0.75	0.25	-0.25	-0.25	0.625	0.125	1	0	0	3	2	1	3	1	1	1	1	0
1	1	1	55	161	54	20.83	83	140	83	13.1	13	0.8	1	1	1	2	1.5	-1.75	-1.25	1.125	0.875	1	0	0	2	1	0	2	1	0	0	1	0
1	1	0	54	167	58	20.8	67	129	86	12.1	12	0.8	1	1	1	0.25	0	-0.75	-0.25	-0.125	-0.125	0	0	1	3	1	0	4	1	1		1	0
1	1	1	53	162	70	26.67	58	126	75	11.1	10	0.8	0.8	1	1	0.75	0.5	-1.25	-1.5	0.125	-0.25	0	1	0	2	1	0	2	1			1	0
1	1	1	52	157	54	21.91	77	143	103	14.1	24	0.8	0.8	1	1	1	3	-0.75	-0.25	0.625	2.875	1	1	0	2	1	0	1	0			1	0
1	1	1	52	158	54	21.63	76	119	83	13.1	13	0.8	0.8	1	1	1.5	1.5		-0.25	1.5	1.375	0	0	0	2	1	0	1	0	0	0	0	0
1	1	1	65	156	60	24.65	69	139	79	13.1	13	0.8	0.6	1	1		1.5		-1.5		0.75	0	1	0	3	3	0	1	0	0	0	1	0
1	1	0	73	160.5	66	25.62	70	120	70	13.1	14	1	1	1	1	1.75	0.25	-2.25	-0.25	0.625	0.125	1	0	0	4	3	0	4	1		1	1	0
1	1	0	65	170	66	22.84	72	108	73	12.1	12	0.4	0.4	1	1	2	2	-0.5	-0.5	1.75	1.75	0	1	1	3	1	1	2	1	1	0	0	0
1	1	1	79	152	49	21.21	76	127	90	13.1	13	0.6	0.5	1	1	0.5	-0.25	-1.25	-0.75	-0.125	-0.625	1	0	0	1	1	0	1	0	0	0	0	0
1	1	0	64	163	53	19.95	128	111	82	11.1	11	0.8	0.6	1	1	0.75	1		-1.5	0.75	0.25	0	0	0	2	1	0	3	1	1	0	1	0
1	1	1	57	155	55	22.89	101	128	74	11.1	11	0.8	0.8	1	1	1.25	1	-0.25	-0.25	1.125	0.875	1	0	0		1	0	2	1	0	0	1	0
1	1	1	59	157	45	18.26	66	113	66	16.1	16	0.5	0.4	0.5	0.4	3	2.75	-0.5	-0.75	2.75	2.375	0	0	0	3	1	0	4	1	0	0	1	0
1	1	1	54	161	79	30.48	65	162	98	10.1	10	0.8	0.8	1	1	0.75	0.25	-0.25	-0.25	0.625	0.125	1	0	0	2	1	0	2	1	0	0	0	0
1	1	0	75	167	70	25.1	116	135	91	17.1	15	0.2	0.3	0.5	0.6	1.5	2.5	-2.25	-2	0.375	1.5	1	0	0	3	2	0	1	0	1	0	0	0
1	1	0	53	169	67	23.46	69	106	67	10.1	10	1	1	1	1	1.5	1.25	-0.75	-0.75	1.125	0.875	0	0	1	3	2	0	2	1	1	1	1	0
1	1	1	50	157	60	24.34	64	102	70	16.1	16	0.2	0.2	1.2	1.2	-2.25	-2.25	-0.25	-0.75	-2.375	-2.625	0	0	0	3	2	1	2	1	0	0		0
1	1	1	56	147	59	27.3	69	145	95	13.1	13	0.15	0.2	0.5	1	-1.5	-1	-2.75	-1.75	-2.875	-1.875	1	0	0	3	1	1	3	1	0	0	1	0
1	1	1	62	157	56	22.72	64	119	67	12.1	12	0.6	0.6	1	1	1.5	1.25	-0.5	-0.5	1.25	1	0	0	1	3	2	1	4	1	0	1	1	0
1	1	1	66	148	52	23.74	72	128	85	12.1	12	1	1	1	1	1.25	0.5	-0.75	-0.5	0.875	0.25	1	0	1	3	2		2	1	0	0	0	0
1	1	0	64	168	72	25.51	69	122	82	10.1	10	1	1	1	1	0.75	0.5	-0.75	-0.75	0.375	0.125	0	0	0	3	2	0	2	1	0		1	0
1	1	0	84	159	70	27.69	79	155	84	11.1	12	0.25	0.3	0.25	0.5		4		-2.5		2.75	1	0	0	4	2	1	3	1	0	0	0	0
1	1	1	79	152	58	25.1	83	144	80	14.1	14	0.8	0.8	0.8	0.8	2.25	3.5	-1.75	-2.25	1.375	2.375	1	0	0	4	2	1	3	1	0	0	0	0
1	1	0	55	156	61	25.07	77	127	76	11.1	11	0.6	0.4	1	1	2.5	2	-1	-0.25	2	1.875	0	1	1	3	1	0	4	1	1	1	1	0
1	1	1	65	149	50	22.52	76	151	82	14.1	11	0.8	0.8	1	1	1.5	2.5	-1.5	-1.75	0.75	1.625	1	0	1	1	1	0	1	0	0	1	0	0
1	1	0	56	172	94	31.77	85	154	89	14.1	14	0.4	1	1	1	1.75	0.75	-2.25	-1	0.625	0.25	1	1	0	3	1	1	2	1	1	1	1	0
1	1	1	66	148	55	25.11	75	127	67	9.1	9		0.5		1	-11	0	-1.5	-0.75	-11.75	-0.375	0	1	0	3	2				0	0	0	1
1	1	0	67	178	65	20.52	82	155	92	11.1	11	1	0.12	1	0.12		1		-0.75		0.625	1	1	0	4	2		2	1	1	0	1	0
1	1	0	70	175	63	20.57	60	115	79	9.1	9	0.4	0.25	0.6	0.6	4	3.5	-1.5	1	3.25	4	0	0	0	3	2	0	4	1	1	1	1	0
1	1	0	78	167	71	25.46	74	145	81	12.1	12	0.25	0.4	0.4	0.6	-2.25	1.25	-1	-2	-2.75	0.25	1	1	0	4	2	0	3	1	0	0	0	0
1	1	0	71	165	52	19.1	99	132	108	10.1	10	0.5	0.5	0.5	0.5	2	1.25	-1.75	-0.5	1.125	1	1	0	0	3	1	0			1		1	0
1	1	1	66	152	63	27.27	66	131	79	12.1	12	0.6	0.6	1	1	0.75	1.5	-1		0.25	1.5	1	0	0	1	1	0	1	0	0	0	1	0
1	1	0	82	172	82	27.72	82	169	89	16.1	16	0.8	0.6	1	1	1.25	0.75	-1	-1	0.75	0.25	1	0	0	4	2	0	2	1	0	0	1	0
1	1	1	59	160	65	25.39	86	128	87	10.1	10	0.8	0.8	1	1	0.75	1.25	-1	-1	0.25	0.75	1	1	0	4	2	0	3	1	0	0	0	0
1	1	1	84	152	44	19.04	89	147	98	9.1	12	0.1	0.04	0.1		-0.75	-1.25	-1.5	-2.25	-1.5	-2.375	1	0	0	1	1	0	1	0	0	0		0
1	1	1	82	149	49	22.07	68	131	69	10.1	10	0.25	0.3	0.6	0.6	-1.25	-1	-0.75	-0.5	-1.625	-1.25	0	0	0	1	1	0	1	0	0	0	1	0
1	1	1	76	141	49	24.65	66	120	72	10.1	10	0.5	0.5	0.6	0.6	2.25	0.75	-2.5	-0.75	1	0.375	1	1	0	1	1	0	1	0	0	0	0	0
1	1	1	72	149	54	24.32	58	124	82	18.1	18	0.3	0.5	0.3	0.5	2	1.25	-1.25	-0.75	1.375	0.875	1	1	1	2	1	0	1	0	0	0	0	0
1	1	0	65	168	65	23.03	85	123	87	13.1	13	0.8	0.8	1	1	1.5	1	-0.25		1.375	1	1	0	0	2	1	0	2	1	1	0	0	0
1	1	1	65	159	54	21.36	83	145	106	14.1	14	0.8	0.8	1	1	2.25	2.25	1.5	1.75	3	3.125	1	0	0	3	2	0	2	1	0	0	0	0
1	1	1	63	147	51	23.6	80	144	99	15.1	15	0.8	0.4	1	1	2.5	3.25	-1.25	-1.75	1.875	2.375	1	0	0	3	2	1	2	1	0	0	1	0
1	1	0	63	177	56	17.87	87	155	105	9.1	8	0.8	1	1	1	1	0.5	-0.5	-0.25	0.75	0.375	1	0	0	2	2	0	1	0	0	0	0	0
1	1	1	59	153	50	21.36	57	128	64	12.1	12	0.25	0.5	0.5	0.5	-0.25	1.5	-0.5	-1.25	-0.5	0.875	1	1	0	1	1	0	1	0	0	0	0	0
1	1	1	56	156	56	23.01	67	135	87	12.1	12	0.5	0.4	1	1	2	2		-0.25	2	1.875	0	0	0	2		0	1	0	0	0		0
1	1	1	55	152	57	24.67	84	173	100	16.1	10	0.5	0.6	1	1	1.5	1.25	-0.25		1.375	1.25	1	0	0	2	1	0	2	1	0	0	1	0
1	1	0	54	175	63.45	20.72	66	139	82	10.1	10	0.6	0.8	1	1	2	1.5	-0.75	-0.25	1.625	1.375	0	0	0	3	2	0	3	1	1	1	1	0
1	1	1	54	164	68	25.28	67	147	87	8.1	9	1	1	1	1	0.25	0.5	-0.25	-0.5	0.125	0.25	1	0	0	1	1	0	1	0	0	0	0	0
1	1	1	53	156	59	24.24	70	99	65	11.1	11	0.8	0.8	1	1	0.5	1.25	-0.75	-0.75	0.125	0.875	0	0	0	1	1	0	1	0	0	0		0
1	1	1	52	165	59	21.67	75	150	91	13.1	13	1	1	1	1	0.25	0.5	-0.5		0	0.5	1	0	0	2	1	0	2	1	0	0	0	0
1	1	1	51	145	40	19.02	73	93	57	13.1	13	0.8	0.8	1	1	1	1.25			1	1.25	0	0	0	1	2	0	2	1	0	0	0	0
1	1	1	68	156	57	23.42	79	107	65	12.1	12	0.5	0.5	0.8	1	1.5	2.25	-1	-0.75	1	1.875	0	1	0	3	1	0	2	1	0	0	0	0
1	1	0	61	180	63	19.44	89	99	71	8.1	8	1	1	1	1	0.5	0.25	-0.5	-0.5	0.25	0	0	0	1	3	2	0	3	1	1	1	1	0
1	1	1	75	140.5	47	23.81	93	136	76	11.1	11	0.3	0.25	0.5	0.5	3.5	2.25	-2	-1.75	2.5	1.375	0	0	0	2	1	0	1	0	0	0	1	0
1	1	1	56	154	57	24.03	75	127	86	10.1	10	0.6	0.6	1	1	0.5	0.25	-0.5	-0.5	0.25	0	1	0	0	1	1	0	2	1	0	0	0	0
1	1	1	51	162	58	22.1	74	129	87	12.1	12	0.5	0.5	1	1	2	2	-0.75	-1	1.625	1.5	0	0	0	3	1	0	2	1	0	0	1	0
1	1	1	72	162	70	26.67	85	146	83	12.1	18	0.6	0.5	0.6	0.5	2	0.75	-2.75	-3	0.625	-0.75	1	1	0	3	1	0	3	1	0	0	1	0
1	1	1	68	157	59	23.94	77	143	87	13.1	13	0.5	0.5	0.5	0.6	3.25	1	-3.25	-1.5	1.625	0.25	1	0	1	2	1	0	2	1	0	0	0	0
1	1	0	72	170	71	24.57	98	124	83	16.1	15	0.3	0.15	1	1	2.5	2.75	-0.5	-1	2.25	2.25	0	0	0	3	2	0	2	1	0	1	1	0
1	1	1	66	152	51	22.07	75	100	60	12.1	12	0.3	0.25	1	1	2.25	3	-0.25	-1.25	2.125	2.375	0	1	0		2	0	1	0	0	0	0	0
1	1	0	61	144	58	27.97	66	155	96	12.1	12	0.8	0.8	1	1	0	0.25		-0.25	0	0.125	1	1	0	1	1	0	1	0	0	0	0	0
1	1	1	52	149	62.4	28.11	92	152	99	10.1	10	0.8	1	1	1	1.5	1.25	-0.5	-0.25	1.25	1.125	1	0	0	2	1	1	2	1	0	0	0	0
1	1	1	62	151	53	23.24	65	156	105	11.1	10	1	0.8	1	1	0	0.75	-0.25	-0.25	-0.125	0.625	1	0	1	3		1	2	1	0	0	1	0
1	1	1	54	142	58	28.76	95	128	72	12.1	12	0.6	0.8	1	1	0.5	1.25	-0.5	-0.5	0.25	1	1	1	0	2	2	0	3	1	1	1	1	0
1	1	0	70	163	62	23.34	77	141	89	12.1	12	0.06	0.06	0.6	0.6	5.5	5.5	-0.75	-1	5.125	5	1	0	0	3	2	0	1	0	0	0		0
1	1	0	63	169	67	23.46	78	130	70	14.1	14	0.8	0.6	1	1	1.75	2	-1	-1	1.25	1.5	1	1	0									0
1	1	1	63	155	68	28.3	79	130	78	15.1	14	0.8	0.6	1	0.6	1	1.5	-0.75	-1.5	0.625	0.75	0	0	0									0
1	1	1	69	157	54	21.91	72	129	81	16.1	16	0.1	0.04	0.4	0.3	-5.5	-9	-3.5	-2	-7.25	-10	1	0	1	2	1	0	2	1	0	0	1	1
1	1	1	81	149	50	22.52	76	144	82	11.1	11	0.8	0.8	1	1	1	1.75	-0.75	-0.5	0.625	1.5	1	0	0	3	3	0	2	1	0	0	0	0
1	1	1	51	157	60	24.34	69	128	90	10.1	10	0.6	0.5	1	1	0	0.25	-1.75	-1.5	-0.875	-0.5	1	0	0	4	3	0	3	1	0	0	0	0
1	1	1	78	153	51	21.79	73	127	81	15.1	13	0.6	0.6	1	1	1.25	2		-1.25	1.25	1.375	0	0	0	2	1	0	1	0	0	0	1	0
1	1	1	72	150	53	23.56	96	125	74	9.1	9	0.15	0.2	1	1	4.25	3.75	-0.25		4.125	3.75	0	0	1	3	2	1	2	1	0	0	1	0
1	1	1	65	158	58	23.23	88	154	107	15.1	11	0.6	0.6	0.6	0.6	1	1	-0.25	-0.5	0.875	0.75	1	0	0	2	1	0	1	0	0	0	0	0
1	1	1	70	164	63	23.42	78	168	83	10.1	10	0.6	0.6	1	1	1.5	2	-1.25	-0.75	0.875	1.625	1	0	0	1	1	0	1	0	0	0	0	0
1	1	0	59	169	78	27.31	82	124	89	11.1	11	1	1	1	1	0.25	0.25	-0.25	-0.25	0.125	0.125	0	1	0	4	3	0	1	0	0	0	1	0
1	1	0	66	160	69	26.95	76	118	76	9.1	9	0.4	0.4	1	1	1.5	1.75	-0.5	-0.25	1.25	1.625	0	1	0	3	2	0	1	0	1	0	0	0
1	1	1	65	150	58.1	25.82	63	141	69	11.1	11	0.6	0.6	1	1	-2.75	2.5	-1.5	-1.5	-3.5	1.75	1	0	1	3	2	0	3	1	0	0	1	0
1	1	1	74	155.5	53.35	22.06	62	131	83	11.1	11	0.6	0.6	1	1	1	0	-0.75	-1.25	0.625	-0.625	0	0	0	4	2	1	2	1	0	0	0	0
1	1	1	59	136	50	27.03	98	162	93	11.1	11	0.06	0.1	0.12	0.1	1	1.25	-1	-1.25	0.5	0.625	1	1	0	1	1	0	1	0	0	0	0	0
1	1	0	64	154	76	32.05	70	171	99	10.1	10	0.15	0.02	0.6	1	2.5	-7.75	-0.5	-2.5	2.25	-9	1	0	0	1	1	0	1	0	0	0	0	1
1	1	0	54	166	70	25.4	82	127	98	17.1	17	0.15	0.2	1	1	2	2	-0.25	-0.25	1.875	1.875	1	0	0	4	3							0
1	1	1	65	155	42	17.48	66	105	58	11.1	12	0.5	0.5	1	1	2.25	1.75	-1	-0.25	1.75	1.625	0	0	0									0
1	1	0	59	159	60.9	24.09	71	107	61	10.1	7	0.8	1	1	1	-0.25	0.5	-0.25	-0.5	-0.375	0.25	0	1	0	2	2	0	4	1	1	0	1	0
1	1	0	74	170	84	29.07	87	143	93	9.1	9	0.1	0.8	0.1	1	2.75	4.25	-1.5	-6.5	2	1	1	0	0	3	2	0	1	0	0	0	1	0
1	1	1	71	164	47	17.47	69	111	75	9.1	9	0.8	0.8	1	1	1.5	2.25	-0.75	-1	1.125	1.75	0	0	0	1	1	0	1	0	0	0		0
1	1	1	71	157	72	29.21	78	130	63	10.1	10	1	1	1	1	0	0.5	-0.25	-1	-0.125	0	1	1	0									0
1	1	0	69	179	65.9	20.57	69	165	72	8.1	8	0.5	0.6	0.5	0.6	0.25	1	-0.25	-0.5	0.125	0.75	1	0	0	3	2	0	1	0	0	0		0
1	1	1	69	152	67	29	83	127	73	8.1	8	0.6	0.4	1	0.5	1.5	2.25	-0.75	-1.75	1.125	1.375	0	0	1	3	1	0	2	1	0	0	1	0
1	1	1	65	157	64	25.96	69	125	75	14.1	14	0.8	0.6	1	1	1	1.25	-0.5	-0.25	0.75	1.125	0	0	0									0
1	1	1	63	146	34	15.95	66	98	71	11.1	11	0.5	0.4	0.6	0.6	0	0.75	-0.75	-1	-0.375	0.25	0	0	0									0
1	1	1	62	153	51.35	21.94	92	121	81	9.1	9	0.8	0.8	1	1	1.5	1.25	-1.5	-0.5	0.75	1	0	0	0	3		1	2	1	0	0	0	0
1	1	0	60	154	58	24.46	90	139	90	9.1	9	0.2	0.12	1	0.6	2.75	2.5	-1	-0.25	2.25	2.375	1	1	0	2	1	0	1	0	1	1	1	0
1	1	0	57	168	59	20.9	97	111	87	15.1	15	0.8	0.8	1	1	1	0.75	-0.5	-1	0.75	0.25	1	1	0			1	3	1	1		1	0
1	1	0	55	164	55	20.45	100	121	84	19.1	15	1	0.8	1	1	0.75	1.5	-0.5	-0.75	0.5	1.125	0	0	0									0
1	1	1	55	150	57	25.33	67	116	60	13.1	13	1	1	1	1	1.25	1	-0.25		1.125	1	0	1	0	1	1	0	1	0	0	0	1	0
1	1	1	56	151	50	21.93	110	197	125	12.1	11	0.4	0.6	1	1	-2	2.25	-0.25	-0.25	-2.125	2.125	1	0	0	3	1	0	2	1	0	0	1	0
1	1	1	53	156	67	27.53	65	120	81	16.1	16	1	1	1	1	0.75	1	-0.5	-0.25	0.5	0.875	0	0	0	2		0	1	0	0	0	0	0
1	1	0	51	173	76	25.39	94	126	90	13.1	13	0.6	0.6	1	1	1.5	1.25	-2	-1.5	0.5	0.5	1	1	0	2	2	0	2	1	1	1	1	0
1	1	0	50	171	73	24.96	78	126	75	14.1	14	1	1	1	1	0.5	0.25	-0.5		0.25	0.25	0	1	0	3	2	1	2	1				0
1	1	0	86	170	76	26.3	69	155	86	13.1	12	0.2	0.25	0.2	0.3		1		-2.25		-0.125	1	0	1	3	2							0
1	1	0	69	152	59	25.54	58	148	96	16.1	16	0.8	0.6	1	1	1.25	1.75	-0.75	-1	0.875	1.25	1	0	0									0
1	1	1	66	143	50	24.45	81	144	98	15.1	15	0.8	0.8	1	1	1.5	1	-1	-1	1	0.5	1	1	1									0
1	1	1	50	156	61	25.07	75	149	95	10.1	10	0.6	0.6	1	1	0.75	1.75	0.5	-1.25	1	1.125	1	0	0	1	2	0	1	0	0	0	0	0
1	1	0	66	166.5	67.4	24.31	73	156	89	10.1	10	0.6	0.6	1	1	-3	-3	-0.25	-0.25	-3.125	-3.125	1	0	0									0
1	1	1	63	153	49	20.93	63	111	63	10.1	10	0.5	0.6	1	1	2	2	-0.75	-0.5	1.625	1.75	0	1	0	1	1	0	1	0	0	0	1	0
1	1	0	55	165	65.1	23.91	89	140	91	17.1	17	0.8	0.8	1	1	1.25	1.5	-0.5	-0.75	1	1.125	1	0	0									0
1	1	1	80	154	44	18.55	86	142	65	8.1	8	0.4	0.6	1	1	2.5	1.25	-1.5	-1	1.75	0.75	1	0	1	2	1	0	2	1	0	0	0	0
1	1	0	68	166	72	26.13	72	137	87	12.1	8	0.6	0.3	1	1	2.5	1.75	-0.75	-0.5	2.125	1.5	0	0	0	3	1	1	2	1	0	0	0	0
1	1	1	66	157	61	24.75	84	152	97	16.1	16	0.2	0.12	0.8	0.6	2.75	3.5	-0.25	-0.75	2.625	3.125	1	0	0									0
1	1	1	52	148	48	21.91	64	125	82	12.1	14	0.5	0.4	1	1	-0.25	-0.75		-0.5	-0.25	-1	0	0	0	3	1	0	3	1	0	0		0
1	1	1	59	157	70.8	28.72	76	164	94	10.1	10	0.25	0.25	0.4	0.4	1.75	1.5	-1	-0.25	1.25	1.375	1	1	0	3	2	1	2	1	0	0	1	0
1	1	1	67	152	60	25.97	68	151	77	12.1	12	0.4	0.4	0.6	1	1.25	2	-0.25	-1	1.125	1.5	1	1	0									0
1	1	1	51	155	59.6	24.81	77	137	77	9.1	9	0.8	0.8	1	1	1	0.75	-0.5	-0.25	0.75	0.625	0	0	0	2	1	0	3	1	0	0	0	0
1	1	1	72	154	62	26.14	84	136	87	11.1	11	0.8	0.8	1	1	0.25	0	-0.25	-1.25	0.125	-0.625	1	0	0									0
1	1	1	58	153	54	23.07	76	111	73	9.1	9	0.4	0.8	1	1	-0.5	0	-0.5	-1.25	-0.75	-0.625	0	1	0	3	1				0	0	0	0
1	1	1	68	163	71.35	26.85	89	131	83	12.1	12	1	1	1	1	0.75	1.25	-0.5	-1	0.5	0.75	0	1	0	3	2	1	3	1	0	0	1	0
1	1	1	69	152	59	25.54	83	154	99	16.1	17	0.8	0.8	1	1	0.25	1	-1.5	-0.5	-0.5	0.75	1	1	0	2	1	0	1	0	0	0	0	0
1	1	1	69	165	86.3	31.7	69	151	95	9.1	9	0.4	0.25	1	1	2.5	2.5	-0.75	-0.25	2.125	2.375	1	1	0	1	1	0	2	1	0	0	0	0
1	1	1	66	153	54	23.07	79	122	79	17.1	14	0.4	0.4	1	0.5	0.25	0.75	-1	-0.75	-0.25	0.375	0	0	0	3	1				0	0	0	0
1	1	1	66	153	58	24.78	64	133	82	9.1	9	1	1	1	1	1	1.25	-0.75	-0.75	0.625	0.875	0	0	0	3	1	0	2	1	0	0	1	0
1	1	1	58	161	57	21.99	75	139	72	12.1	11	0.5	1	1	1	-0.75	-0.25		-0.5	-0.75	-0.5	1	0	0	1	2	0	2	1	0	0	0	0
1	1	1	60	164	74.85	27.83	90	145	100	11.1	11	0.5	0.8	1	1	1.75	1.25	-1.25	-0.75	1.125	0.875	1	0	0	2	1	1	2	1	0	0	0	0
1	1	1	55	146	70.35	33	69	149	94	15.1	15	0.6	0.4	1	1	0	0.25	-0.75	-1	-0.375	-0.25	1	0	0	1	1	0	2	1	0	0	0	0
1	1	1	53	152	51.1	22.12	81	147	95	14.1	14	0.8	0.8	1	1	1.25	1.75	-1	-1.5	0.75	1	1	0	0	1	2	0	2	1	0	0	0	0
1	1	1	51	149	43	19.37	118	132	62	14.1	14	1	0.8	1	1	1	0.75	-0.25	-1	0.875	0.25	0	0	0			1	2	1				0
1	1	0	75	163	59	22.21	80	107	70	16.1	13	0.6	0.5	0.8	0.5	0.25	0	-0.75	-2.25	-0.125	-1.125	0	0	0	3	2	0	1	0	0	0	0	0
1	1	1	56	166	56.4	20.47	63	109	67	9.1	9	0.8	0.8	1	1	-0.75	0	-0.25	-0.75	-0.875	-0.375	0	0	0	3		1	4	1	0	0	0	0
1	1	0	57	165	60.85	22.35	70	144	99	9.1	9	0.5	0.4	1	1	-0.25	-0.5	-1.5	-1.25	-1	-1.125	1	0	0	2	1	0	4	1	1	1	1	0
1	1	1	56	160	75.8	29.61	101	169	100	18.1	18	0.5	0.6	1	1	-1	-0.75	-1	-0.5	-1.5	-1	1	1	1	3	1	0	4	1	0	0	1	0
1	1	1	66	163	66.6	25.07	64	117	59	9.1	9	0.8	0.8	1	1	2.75	0.75	-2	-0.5	1.75	0.5	0	0	0	1	2	0	1	0	0	0	0	0
1	1	1	56	157	60.7	24.63	67	126	70	11.1	11	1	1	1	1	0.5	0.75	-0.5	-0.5	0.25	0.5	0	0	0	1	1	1	3	1	0	0	0	0
1	1	0	62	182	72	21.74	85	134	83	16.1	16	0.15	0.02	1	0.6	-8	-18.25	-1	-1.25	-8.5	-18.875	0	1	0	3	2		2	1				1
1	1	0	68	161	46.95	18.11	85	159	82	10.1	10	1	0.5	1	1	1	1.25	-0.75	-1.5	0.625	0.5	1	1	0	2	1	0	1	0	1	0	0	0
1	1	1	64	150	48	21.33	97	144	98	10.1	10	0.5	0.5	1	1	3.25	3.25	-0.75	-1	2.875	2.75	1	0	0	1	1	0	1	0	0	0	0	0
1	1	0	56	170	73	25.26	76	120	80	13.1	13	0.8	0.8	1	1	2	1.5	-1.5	-1	1.25	1	0	1	0	3	2	1	3	1	1	1	1	0
1	1	0	75	161	71	27.39	65	140	90	9.1	9	0.02	0.8	0.02	1	0.5	0.75	-0.25	-1	0.375	0.25	1	0	0	3	2	1	2	1	0	0	0	0
1	1	1	54	169	62	21.71	65	113	70	14.1	14	0.6	0.6	1	1	0.5	0.5	-1.5	-1	-0.25	0	0	0	0	3	1	1	4	1	0	0	0	0
1	1	1	60	155	58.6	24.39	56	119	75	9.1	9	0.8	0.8	1	1	0.25	0.5	-1.25	-0.25	-0.375	0.375	0	0	0	3			2	1	0	0	0	0
1	1	1	77	153	51	21.79	56	139	80	10.1	10	0.6	0.5	0.8	0.6	2.5	0.75	-1.25	-1	1.875	0.25	0	1	0									0
1	1	0	51	177	87.25	27.85	81	128	86	19.1	19	1	0.1	1	0.1	0.5	2.75	-0.5	-0.5	0.25	2.5	0	0	0									0
1	1	1	75	157	51	20.69	69	147	78	10.1	10	0.25	0.3	0.5	0.4	0.5	1.5	-0.5	-2.25	0.25	0.375	1	0	0									0
1	1	0	72	164	71	26.4	69	138	43	10.1	10	0.6	0.3	1	0.6	0.75	2.25		-0.75	0.75	1.875	1	0	0	1	1	0	1	0	0	0	1	0
1	1	0	69	163.5	78	29.18	76	98	69	15.1	13	0.6	0.4	0.6	0.4		2.5		-1.5		1.75	1	0	1									0
1	1	0	61	158	75	30.04	71	121	80	12.1	12	1	1	1	1	1.25	0.75	-0.5	-0.5	1	0.5	0	0	0	1	1	0	1	0	0	0	1	0
1	1	0	51	168	53	18.78	64	113	77	10.1	9	1	1	1	1	0.75	0.5	-0.25		0.625	0.5	0	0	0									0
1	1	1	51	145	56	26.63	71	103	65	14.1	14	1	1	1	1	0.5	0.5		-0.5	0.5	0.25	0	0	0	2	2	0	2	1	0	0	0	0
1	1	1	60	168	62	21.97	79	135	83	13.1	13	0.8		1		1	2	-0.25	-0.75	0.875	1.625	1	0	0	1	1	0	1	0	0	0	0	0
1	1	1	61	154	56	23.61	111	170	99	13.1	13	0.5	0.4	1	1	-0.5	3	-0.75	-1.25	-0.875	2.375	1	0	0	1	1	0	1	0	0	0	0	0
1	1	1	50	158	69	27.64	67	101	70	11.1	11	1	1	1	1	0.5	0.5	-0.25		0.375	0.5	0	0	1	2	1	1	4	1	0	0	0	0
1	1	0	52	179	82	25.59	97	134	87	12.1	12	1	1	1	1	0.5	1	-0.25	-0.5	0.375	0.75	0	1	0	2	2	0	2	1	1		1	0
1	1	0	69	170	70	24.22	115	113	86	18.1	18	0.8	0.8	1	1	0.25	1.5	-1	-1.5	-0.25	0.75	1	1	1		1	1	2	1	0	0	1	0
1	1	1	66	154	53	22.35	80	122	77	15.1	15	0.3	0.2	1	1	3.75	4	0.5	0.75	4	4.375	1	1	0	1	1	0	1	0	0	0	1	0
1	1	1	60	158	57	22.83	86	150	94	15.1	16	1	0.8	1	1	0.5	1.25	-0.25	-0.5	0.375	1	1	1	0									0
1	1	1	72	157	64	25.96	91	141	86	9.1	9	0.8	0.8	1	1	1.75	1.25	-0.75	-1	1.375	0.75	1	0	1	3	2	0	2	1	0	0	0	0
1	1	1	57	157.5	61	24.59	76	136	89	8.1	9	0.5	0.6	1	1	0.75	1	-1.5	-1.5	0	0.25	0	0	0									0
1	1	1	59	171	65	22.23	75	118	81	16.1	15	0.15	0.4	1	1	3.25	3.5	-0.25	-0.75	3.125	3.125	0	1	1	3	1	0	2	1	0	0	0	0
1	1	0	95	157	59	23.94	85	144	63	10.1	10					0.5	1	-4	-2.75	-1.5	-0.375	1	0	0									0
1	1	1	61	152	45	19.48	71	117	68	8.1	8	0.4	0.5	1	1	2.75	1.75	-0.5	-0.25	2.5	1.625	0	0	0	4	2		4	1	0	0	0	0
1	1	1	59	164	62	23.05	75	129	92	15.1	15	0.8	0.8	1	1	0.5	0.75	-0.75	-1	0.125	0.25	1	0	1	4	2	1	4	1		0		0
1	1	0	71	162	58	22.1	83	130	73	9.1	9	1	0.8	1	1	1.75	1.5	-0.75	-0.5	1.375	1.25	0	0	1	3	2	1	3	1	0	0	0	0
1	1	0	51	154.5	65	27.23	78	146	70	14.1	14	0.5	0.8	1	1	0	0	-0.5	-0.25	-0.25	-0.125	1	1	0	3	2				0	0		0
1	1	1	70	163	77	28.98	72	145	81	15.1	15	0.5	0.4	1	1	1.25	5.25	-0.5	-5.75	1	2.375	1	0	1									0
1	1	0	81	165	62	22.77	74	149	77	16.1	12	0.25	0.2	0.4	0.5	0	-1	-3.75	-1.75	-1.875	-1.875	1	0	0	1	1	0	1	0	0	0	0	0
1	1	1	53	163	63	23.71	97	124	78	18.1	18	0.15	0.12	1	1	-2.25	-3	-0.5	-0.75	-2.5	-3.375	0	0	0	3	2	0	4	1	0	0	0	0
1	1	1	55	164	55	20.45	73	112	81	9.1	10	1	1	1	1	0.75	1		-0.25	0.75	0.875	0	0	0	4	3				0	0	1	0
1	1	0	75	165	66	24.24	52	142	65	9.1	9	0.8	0.8	1	1	0.25	0	-1	-1.25	-0.25	-0.625	1	1	0	4	2	1	2	1	1	1	1	0
1	1	0	64	175	78	25.47	74	140	77	11.1	11	0.8	0.8	1	1	0.5	1	-0.75	-1	0.125	0.5	1	1	1	4	3	1	3	1	0	0	0	0
1	1	1	53	159	59	23.34	62	128	81	10.1	10	1	0.02	1	0.12	0.25	11.75	0.5	3.75	0.5	13.625	0	1	0	3	2	1	4	1	0	0		0
1	1	0	59	175	89	29.06	77	135	89	15.1	17	0.5	0.4	1	1	2	1.75	0.75	0.25	2.375	1.875	1	0	0	3	2		2	1	1	1	1	0
1	1	1	58	162	54	20.58	75	107	49	15.1	15	0.4	0.4	1	1	2	2.5	-0.25	-0.25	1.875	2.375	0	0	0	3	2	0	1	0	0	0	0	0
1	1	1	51	155	50.5	21.02	70	112	72	9.1	9	0.2	1	1	1	0	1	-0.25	-0.75	-0.125	0.625	0	0	0	4	3	1	3	1	0	0	0	0
1	1	0	63	172	79	26.7	104	160	103	12.1	11	0.8	0.6	1	1	0.5	0.25	-0.75	-0.75	0.125	-0.125	1	1	0	3	1	1	4	1	1		1	0
1	1	0	51	171.5	83	28.22	82	109	72	18.1	18	0.5	0.6	1	1	-1	-1	-0.25	-1.25	-1.125	-1.625	1	1	0	3	2	0	4	1	0	0	0	0
1	1	0	63	157	79.5	32.25	78	139	79	14.1	10	0.6	1	1	1	-0.25	0	-0.25	-0.25	-0.375	-0.125	0	1	0	4	2	1	2	1	0	0		0
1	1	1	58	157	62	25.15	82	117	77	10.1	10	0.8	0.8	1	1	0.75	1.75	-0.25	-0.75	0.625	1.375	0	0	0	3	1	1	2	1	0	0	0	0
1	1	1	84	153	58.5	24.99	72	155	89	9.1	9	0.6	0.6	1	1	-0.5	-0.5	-1.5	-1.5	-1.25	-1.25	1	0	0	3	2	1	3	1	0	0	0	0
1	1	0	51	166	76	27.58	69	131	81	16.1	16	1	1	1	1	0.5	1	-0.25	-0.25	0.375	0.875	1	0	1	4	3	1	2	1	1	1	0	0
1	1	0	78	169	81	28.36	87	172	104	11.1	11	0.8	0.8	1	1	0.5	0.75	-0.5	-1	0.25	0.25	1	0	0	2	1	1	2	1	1	0	1	0
1	1	1	74	154	63	26.56	70	175	103	12.1	12	0.3	0.02	0.3	0.02	5		-2		4		1	1	1	1	1	0	1	0	0	0	0	0
1	1	0	69	170	90	31.14	82	163	109	11.1	12	0.8	0.8	1	1	-0.5	0	-0.5	-0.75	-0.75	-0.375	1	0	1	2	1	0	1	0	0	0	1	0
1	1	0	68	172	83.1	28.09	92	123	75	13.1	14	1	0.8	1	1	0.5	0.25	-0.25	-0.25	0.375	0.125	1	0	0	3	2	1	4	1	0	1	1	0
1	1	0	67	162	58	22.1	73	159	104	11.1	11	0.8	0.6	1	1	1.25	2.25	-0.25	-2	1.125	1.25	1	0	0	2	1	0	2	1	1	0	1	0
1	1	1	65	158	61	24.44	79	146	100	9.1	9	0.5	1	1	1	0.5	1	-1	-1.25	0	0.375	1	1	0	1	1	0	1	0	0	0		0
1	1	1	65	162	50	19.05	89	172	102	15.1	14	0.8	0.8	1	1	0	0	-0.5	-0.25	-0.25	-0.125	1	0	1	2	1	0	1	0	0	0	0	0
1	1	0	61	172.5	78.5	26.38	66	116	81	10.1	10	0.6	0.8	1	1	1.25	1	-0.5	-0.5	1	0.75	0	1	1	1	1	0	1	0	1	0	1	0
1	1	0	60	170	66	22.84	86	139	86	16.1	18	1	0.8	1	1	1.75	1.75	-1.25	-2	1.125	0.75	1	1	0	2	3	0	1	0	1	0	0	0
1	1	1	56	161	64	24.69	82	152	107	10.1	11	0.4	0.6	1	1	2	1.25	-0.5	-0.25	1.75	1.125	1	0	0						0	0	1	0
1	1	1	55	169	78	27.31	76	138	95	13.1	13	0.8	0.8	1	1	1.5	1.5	-1	-0.75	1	1.125	1	0	1	2	1	1	2	1	0	0	0	0
1	1	0	53	174	76.9	25.4	89	137	95	13.1	13	0.8	0.8	1	1	0.5	0.25		-0.75	0.5	-0.125	1	0	0	3	2	0	2	1	1	1	1	0
1	1	1	51	159	57	22.55	64	117	81	13.1	13	0.5	0.6	1	1	1.75	2	1	-0.75	2.25	1.625	0	0	0	1	1	0	1	0	0	0	0	0
1	1	1	59	162	58	22.1	61	131	78	15.1	15	0.5	0.6	1	1	1.5	2	-0.25	-0.75	1.375	1.625	1	0	0		2	0	2	1	0	0	0	0
1	1	1	62	157	58	23.53	83	158	89	11.1	9	0.4	0.4	1	1	2	2.25	-0.5	-0.75	1.75	1.875	1	0	0	2	1	0			0	0	1	0
1	1	1	56	169	58	20.31	71	108	67	16.1	16	0.3	0.5	1	1	-2	-1.25	-0.5	-0.5	-2.25	-1.5	0	0	0		1	1	4	1	0	0		0
1	1	0	64	169	60	21.01	83	106	72	15.1	15	0.6	0.6	1	1	0.75	0.75	-2	-2	-0.25	-0.25	1	1	0	4		0	3	1	0	1	1	0
1	1	1	59	156	60.5	24.86	91	161	87	15.1	15	0.4	0.5	1	0.6	2.5	2.75	-1	-3	2	1.25	1	0	0	2	1	0	2	1	0	0	0	0
1	1	1	56	155	58	24.14	76	154	108	12.1	12	0.4	0.4	1	1	-4.75	1.5	-0.5	-1	-5	1	1	0	1	3	1	1	2	1	0	1	1	0
1	1	1	56	157	51.55	20.91	59	97	50	13.1	13	0.8	1	1	1	0.5	0.5	-1.25	-0.5	-0.125	0.25	0	0	0	3	2	1	3	1	0	0	0	0
1	1	1	55	154	59	24.88	72	143	85	13.1	13	0.8	0.4	1	0.5	1.5	0.75	-0.5	-0.25	1.25	0.625	1	0	0	4	3	0	4	1	0	0	0	0
1	1	1	61	161	65	25.08	75	128	74	13.1	13	1	1	1	1	0.5	0.25	0.25	-0.25	0.625	0.125	1	1	1	3	1		4	1	0	0	0	0
1	1	0	76	166	60	21.77	93	147	83	10.1	10	0.5	0.3	0.8	0.6	2.5	0.5	-2	-1.75	1.5	-0.375	1	1	1	3	2	0	1	0	1	0	1	0
1	1	1	70	156	62	25.48	76	154	89	12.1	12		0.5		0.6	-16.5	0.75	-7.5	-2.25	-20.25	-0.375	1	0	1	3	2	0	1	0	0	0	0	1
1	1	1	84	145	39	18.55	72	120	79	9.1	9	0.2	0.15	0.2	0.15							0	0	0	2	1	0	1	0	0	0	0
1	1	1	66	154	56	23.61	96	136	83	19.1	20	1	0.5	1	1	0.75	-0.5	-1.25	-1	0.125	-1	0	0	1	2	1	0	1	0	0	0	0	0
1	1	0	63	165	61	22.41	69	129	91	11.1	11	0.3	0.25	1	1	2	2.25	-0.5	-0.75	1.75	1.875	1	0	0	1	1	0	2	1	1		1	0
1	1	0	62	157	59	23.94	66	163	101			0.8	0.6	1	1	2.25	1.5	-0.5	-0.25	2	1.375	1	0	1	3	2							0
1	1	1	59	157	60	24.34	79	144	105	8.1	13	1	1	1	1	0.75	0.75	-0.25	-0.25	0.625	0.625	1	0	0	1	1	0	1	0	0	0	0	0
1	1	1	60	153	61	26.06	62	121	71	10.1	10	0.5	0.5	1	1	1.75	1.5	-1	-0.75	1.25	1.125	1	0	0	2	1	0	2	1	0	0		0
1	1	1	56	166	59	21.41	86	125	76	19.1	17	0.8	1	1	1	0	0.25		-0.5	0	0	0	0	0	1	1	0	1	0	0	0	0	0
1	1	1	56	165	58	21.3	60	148	98	12.1	12	0.6	0.6	1.2	1.2	3.25	2.75	-1	-0.25	2.75	2.625	1	0	0	2	1	1	3	1	0	0	0	0
1	1	0	55	165	84	30.85	84	129	85	15.1	15	0.8	0.6	1	1	0.5	0.5	-1	-1	0	0	1	0	0	4	2	1	3	1	1	0	1	0
1	1	0	53	173	78	26.06	53	135	102	17.1	17	0.8	0.6	1	1	0	-0.5	-0.5	-0.5	-0.25	-0.75	1	0	0	2	1	1	2	1	1	1	1	0
1	1	0	52	163	57.5	21.64	54	110	72	9.1	9	0.8	1	1	1	0.25	1	-0.5		0	1	0	1	0		2	0	2	1	0	0	1	0
1	1	1	51	159.5	55	21.62	86	123	89	10.1	10	1	1	1	1	1.25	1.5	-0.75	-0.25	0.875	1.375	0	0	0	3	2	1	2	1	0	0	0	0
1	1	1	72	156	37	15.2	89	113	82	13.1	13	0.15	0.1	0.3	0.2	-4.5	-5.5	-2.25	-0.5	-5.625	-5.75	0	0	1	4	1	0	2	1	0	0	0	0
1	1	0	62	170	79	27.34	64	150	89	9.1	9	1	0.8	1	1	0.75	2	0.5	1.25	1	2.625	1	1	0	4	2				1		1	0
1	1	1	60	157	61	24.75	83	135	89	8.1	8	0.4	0.4	0.4	0.4	0.25	0.25	-0.75	-0.75	-0.125	-0.125	1	1	1	3	1	1	4	1	0	0	0	0
1	1	0	73	172	63	21.3	100	148	104	12.1	12	0.6	0.4	1	1	3	0.25	-0.75	-2.25	2.625	-0.875	1	0	0	3	2	0	3	1	1	0	0	0
1	1	0	71	151	66	28.95	102	163	99	13.1	13	0.4	0.6	0.4	0.6	0.75	-0.5	-1.25	-0.5	0.125	-0.75	1	0	0	3	1	0	1	0	0	0	0	0
1	1	1	66	151	52	22.81	68	149	101	9.1	9	0.5	0.6	1	1	1.25	1.75	-1.75	-1.75	0.375	0.875	1	0	0	3	2	0	2	1	0	0	0	0
1	1	1	68	146	62	29.09	92	149	86	15.1	15	0.4	0.5	0.4	0.5	0.25	6.25	-0.5	-0.25	0	6.125	1	0	1		1	0	1	0	0	0	0	0
1	1	1	56	152	61	26.4	74	127	82	9.1	9	1	1	1	1	0	0.25		-0.5	0	0	1	0	0	3	1	1	3	1	0	1	1	0
0	1	1	73	140	52	26.53	87	168	74	12.1	11	0.5	0.5	0.5	1		-0.25		-1		-0.75	1	1	0	1	1	0	1	0	0	0	1	0
0	1	0	77	153.7	63	26.67	69	119	68	11.1	10	0.4	0.5	0.6	1	3.25	2.25	-0.75	-0.5	2.875	2	0	0	0	2	1	0	1	0	1	0	1	0
0	1	0	64	158	62.7	25.12	70	119	53	14.1	13	1	0.6	1	1	0.5	0.5	-0.75	-1.25	0.125	-0.125	0	1	1	1	1	0	1	0	1	0	1	0
0	1	0	91	140	35	17.86	86	144	71	13.1	10											1	0	0	1	1	0	1	0	0	0	1
0	1	0	78	150.3	46.6	20.63	80	145	83	18.1	18	0.2	0.02	0.4	0.02	0.75	-0.25	-6	-1.25	-2.25	-0.875	1	1	1	3	1	0	1	0		0	1	0
0	1	0	78	168.3	72	25.42	85	93	66	12.1	10	0.5	0.4	0.5	0.4	1.25	-0.5	-1.5	-1.5	0.5	-1.25	0	1	1	2	2	0	1	0	1	1	1	0
0	1	1	76	146.2	55	25.73	70	130	76	11.1	12	0.8	0.8	1	1	1		-1		0.5		0	1	0	1	1	0	1	0	0	0	1	0
0	1	1	75	144.2	41	19.72	94	152	76	15.1	14	0.5	0.5	1	1	1	1.5	-0.5	-0.75	0.75	1.125	1	1	0	1	1	0	1	0	0	0	1	0
0	1	0	74	171.8	72.2	24.46	83	125	72	12.1	17	0.8	0.5	1	0.8	0.5	2.5	-0.75	-1.25	0.125	1.875	1	1	1	3	1	0	1	0	1	0	1	0
0	1	0	78	160.4	55.1	21.42	75	136	54	10.1	10	0.01		0.01		0.25		-2.25		-0.875		1	1	1	4	3	0	1	0	1	0	1	0
0	1	1	72	150	40	17.78	62	86	60	12.1	10	0.3	0.25	0.6	0.4	2.5	2.5	-0.75	-1.25	2.125	1.875	0	0	0	1	1	0	1	0	0	0	1	0
0	1	1	72	151.2	54.9	24.01	80	144	63	11.1	9	0.4	0.4	1	1	2.75	2.25	-1.25	-0.5	2.125	2	1	1	0	1	1	0	1	0	0	0	1	0
0	1	0	71	160	65	25.39	88	124	78	17.1	14	0.8	0.8	1	1		3.75	-0.5	-3.25	-0.25	2.125	1	1	1	3	1	0	1	0	1	0	1	0
0	1	1	71	152	55.8	24.15	85	167	88	16.1	16	0.5	0.6	0.6	0.8	0	0.75	-0.75		-0.375	0.75	1	1	0	1	1	0	1	0	0	0		0
0	1	0	71	167	65.5	23.49	73	123	57	11.1	12	0.2	0.12	0.3	0.3	0.75	-1.5	-0.5	-1	0.5	-2	0	1	0	3	2	0	1	0	0	0	1	0
0	1	1	71	147.6	56.4	25.89	72	159	77	12.1	14	0.8	0.5	1	0.6	0.75	2	-0.5	-1.75	0.5	1.125	1	1	1	2	2	0	2	1	0	0	1	0
0	1	0	70	174	82.6	27.28	78	130	74	11.1	13	0.6	0.5	0.8	0.8	1.25	1.75	-0.5	-0.75	1	1.375	0	0	0	2	1	0	1	0	0	0	1	0
0	1	0	69	141.4	55	27.51	84	133	74	10.1	10	0.5	0.4	1	1	2	2	-2	-2	1	1	0	0	0	2	1	0	1	0	0	0	1	0
0	1	1	69	153.2	45.2	19.26	85	137	84	14.1	12	0.3	0.4	0.5	0.6	-1	-1	-0.25	-0.25	-1.125	-1.125	1	0	0	1	1	0	1	0	0	0	1	0
0	1	1	69	144.6	53	25.35	80	153	93	17.1	10	0.3	0.25	0.6	0.6	4.25	3.75	-1.75	-2	3.375	2.75	1	1	0	1	1	0	1	0	1		0	0
0	1	0	69	164	66.4	24.69	77	139	85	10.1	12	0.6	0.4	1	1	1	1.75	-1	-1	0.5	1.25	1	1	0	2	2	0	1	0	1	0	1	0
0	1	1	70	147.9	45.8	20.94	92	141	86	11.1	11	0.4	0.5	1	1	3	2.25	-1.25	-0.75	2.375	1.875	1	0	0	3	1	0	1	0	0	0	1	0
0	1	1	67	155.9	52.7	21.68	74	131	72	11.1	10	0.25	0.05	0.4	0.1	2.75	0.25	-1.75	-0.5	1.875	0	0	1	1	1	1	0	1	0	0	0	0	0
0	1	1	67	149.4	57.2	25.63	91	150	81	10.1	13	0.5	0.6	0.6	0.6	-0.75	0.75	-0.75	-0.75	-1.125	0.375	1	1	0	1	1	0	1	0	0	0	1	0
0	1	1	68	153	60.6	25.89	97	103	65	12.1	12	0.25	0.5	0.5	0.5	-1	0	-1.25	-1	-1.625	-0.5	0	0	0	1	1	0	1	0	0	1	1	0
0	1	1	66	153.5	55.4	23.51	64	169	80	14.1	12	0.5	0.5	1	1	1.25	2	-0.25	-0.5	1.125	1.75	1	1	0		1	0	1	0	0	0	1	0
0	1	1	66	147.5	55.5	25.51	76	119	65	10.1	8	0.01	0.25	0.01	0.3		2.5		-0.75		2.125	0	1	0	1	1	0	1	0	0	0	1	0
0	1	1	64	150.5	54.6	24.11	77	130	76	13.1	14	0.8	0.8	1	1	2	2	-1.25	-1.25	1.375	1.375	0	1	1	1	1	0	1	0	0	1	1	0
0	1	1	64	154.7	71.6	29.92	77	136	69	12.1	13	0.5	0.5	1	1	2	3.5	-1.25	-2.25	1.375	2.375	1	1	0	1	1	0	1	0	0	0	0	0
0	1	1	64	152.9	58.8	25.15	79	134	64	12.1	12	0.6	0.3	1	1	0.5	0.25	-0.5	-1	0.25	-0.25	0	1	0	1	1	0	1	0	0	0	1	0
0	1	0	65	164	59	21.94	79	135	81	11.1	10	0.8	0.8	1	1	1.75	1.5	-0.75	-1	1.375	1	0	1	1	3	1	1	2	1	1	0	1	0
0	1	0	62	175	72	23.51		155	88	14.1	13	1	1	1	1	1.25	1.5	-0.5	-0.5	1	1.25	1	1	0	3					0	1	1	0
0	1	0	62	161	69.9	26.97	83	108	66	16.1	14	0.01	0.1	0.01	0.5		-2.75		-0.75		-3.125	1	1	0	1	1	0	1	0	0	0		0
0	1	0	62	150.5	54	23.84	94	134	79	9.1	11	0.01		0.01								0	1	0	3	1	0	1	0	0	0	1
0	1	1	61	152	65	28.13	70	170	87	13.1	15	0.4	0.6	1	1	2.75	2	-1.25	-1.5	2.125	1.25	1	1	1	1	1	0	1	0	0	0	1	0
0	1	1	62	158.9	46.8	18.54	72	154	82	15.1	14	0.5	0.4	1	1	2.5	2.5	-0.5	-0.5	2.25	2.25	1	1	1	1	1	0	1	0	0	0	1	0
0	1	1	61	172	77.7	26.26	98	128	79	13.1	12	0.6	1	1	1	1.5	1	-0.5	-0.5	1.25	0.75	0	0	0	3	1	0	1	0	1	1	1	0
0	1	1	61	159.9	60.4	23.62	80	180	86	12.1	17	0.6	0.25	1	1	1.25	2	-0.75	-0.5	0.875	1.75	1	1	0	1	1	0	1	0	0	0	1	0
0	1	0	60	172	67.8	22.92	78	111	72	9.1	9	0.6	0.8	1	1	1.75	1.5	-1.5	-0.75	1	1.125	0	1	0	3	2	1	3	1	0	0	1	0
0	1	0	61	170	78	26.99	90	130	76	10.1	12	0.6	0.6	1	1	-0.5	0	-0.75	-1.25	-0.875	-0.625	0	1	0	2	1	0			1	1	1	0
0	1	0	60	159.8	63.6	24.91	81	129	80	16.1	13	0.8	0.8	1	1	1.25	0	-2.25	-0.75	0.125	-0.375	1	1	0	3	2	0	1	0	1	1	1	0
0	1	0	59	166	69.3	25.15	95	132	73	13.1	14	0.8	0.8	1	1	1	1.25	-0.25	-0.5	0.875	1	0	1	0	1	2	0	1	0	1	1	1	0
0	1	0	58	165	57.9	21.27		112	68	12.1	8	0.6	0.8	1	1	-0.5	0	-0.75	-0.25	-0.875	-0.125	0	1	0	3	1	1	3	1	1	1	1	0
0	1	0	56	170	62	21.45	78	131	84	13.1	11	0.8	0.8	1	1	0.25	0.75	-0.25	-0.75	0.125	0.375	0	1	1	2	1	0	1	0	0	0	1	0
0	1	1	56	148.5	62.5	28.34	96	148	79	11.1	14	0.3	0.25	0.6	0.6	0.75	0.75	-2.5	-3.25	-0.5	-0.875	1	1	1	1	1	0	1	0	0	0	1	0
0	1	1	58	156	60	24.65	90	103	62	17.1	15	0.6	0.6	1	1	0.5	0.5	-0.5	-0.5	0.25	0.25	0	1	0	1	1	0	1	0	0	1	1	0
0	1	1	56	151	51.5	22.59	68	135	70	17.1	15	0.5	0.5	1	1		2		-0.25		1.875	0	0	0	2	2	0	1	0	0	0	1	0
0	1	1	51	158	65	26.04	74	150	92	17.1	17	1	1	1	1	1	0.75	-0.25	-0.25	0.875	0.625	1	1	1	1	1	0	1	0	0	0	0	0
0	1	1	54	158	54	21.63	79	132	79	13.1	12	0.8	0.8	1	1	0.75	0.5	-0.75	-0.25	0.375	0.375	0	1	0	1	1	0	1	0	0	0	1	0
0	1	0	53	165	71.8	26.37	76	155	89	18.1	19	0.8	0.6	1	1	0.75	0.75	-1	-1.25	0.25	0.125	1	1	1	3	2	0	2	1	1	1	1	0
0	1	1	54	153.4	43.6	18.53	80	97	53	14.1	13	0.25		0.4		1.5		-2.25		0.375		0	1	0	1	1	0	1	0	0		1	0
0	1	0	72	163	68	25.59	76	148	83	10.1	12	0.6	0.5	1	0.6	1.25	1.5	-1.75	-0.5	0.375	1.25	1	1	0	3	3	0	1	0	0	1	1	0
0	1	1	57	148.6	60.9	27.58	98	163	88	18.1	15	0.4	0.6	1	0.6	2.5	3.75	-0.25	-1.25	2.375	3.125	1	1	0	1	1	0	1	0	0	0	1	0
0	1	1	56	157.5	68.6	27.65	66	144	71	13.1	12	0.6	0.6	1	1	1.5	1	-0.75	-0.25	1.125	0.875	1	1	0	1	1	0	1	0	0	0	1	0
0	1	0	68	154	51.8	21.84	77	143	74	12.1	10	0.8	0.5	1	1	1.75	2	-1.75	-2.25	0.875	0.875	1	0	0	2	1	0	1	0	1		1	0
0	1	1	59	152	47.6	20.6	88	112	65	12.1	12	0.6	0.6	1	1	1.25	1	-0.5	-0.25	1	0.875	0	1	0	1	1	0	1	0	0	0	0	0
0	1	0	80	165	56.5	20.75	69	94	50	8.1	9			0.5	0.5	2	2	-0.25	-0.75	1.875	1.625	1	0	0	1	1	0	1	0	1	1		0
0	1	1	78	158	63.7	25.52		137	67	10.1	12	0.3	0.4	0.4	0.6	0.25	-0.25	-0.5	-3.25	0	-1.875	0	1	0	1	1	0	1	0	0	0	1	0
0	1	0	77	166	63	22.86		144	80	15.1	14	0.3	0.5	0.4	0.6	1.25	1	-1	-0.75	0.75	0.625	1	1	1	3	2	0	1	0	0	0	1	0
0	1	1	75	152	65.6	28.39		135	77	13.1	11	0.4	0.4	0.5	0.6	2.5	2	-0.25	-1.75	2.375	1.125	1	1	0	1	1	0	1	0	0	0	1	0
0	1	1	74	140.4	45	22.83	100	130	70	12.1	14	0.09	0.2	0.4	0.2		4.5		-3.25		2.875	0	1	1	1	1	0	1	0	0	0	1	0
0	1	1	74	148.4	50.6	22.98	79	150	72	15.1	14	0.5	0.5	1	0.6	1	2.25	-1.5	-2.5	0.25	1	1	1	0	3	1	0	1	0	0	0	1	0
0	1	0	72	162.2	64.9	24.67	72	130	70	10.1	10	0.25	0.5	0.4	1	-0.5	-0.75	-1.25	-0.75	-1.125	-1.125	1	1	1	3	1	0	2	1	0	0	1	0
0	1	0	73	164.4	40.9	15.13	71	140	88	10.1	9	0.06	0.25	0.06	0.25							1	0	0	2	1	0	1	0	1	0	1
0	1	1	71	145	57	27.11	79	110	60	10.1	10	0.4	0.4	0.8	0.8	0.25	0.5	-0.5	-1.25	0	-0.125	1	0	0	1	1	0	1	0	0	0	0	0
0	1	1	72	157	56.9	23.08		126	67	14.1	12	0.1	0.12	0.3	0.4	-3.25	-3.25	-0.5	-0.75	-3.5	-3.625	1	1	0	1	1	0	1	0	0	0	1	0
0	1	1	73	153	50.8	21.7		129	57	16.1	15	0.4	0.3	0.6	0.6	2.75	2.75	-1.5	-1.25	2	2.125	1	1	1	3	1	1	2	1	0	0	0	0
0	1	0	72	165	61	22.41		116	63	9.1	10	0.4	0.5	1	1	1	1.75	-1.25	-1	0.375	1.25	0	0	0	3	1	0	2	1	1	0	0	0
0	1	1	70	151	66.6	29.21		123	62	18.1	17	0.25	0.25	1	1	2.5	2.75	-1.25	-1	1.875	2.25	0	1	0	3	1	0	1	0		0	1	0
0	1	1	68	148	57.6	26.3		178	73	13.1	12	0.3	0.12	0.6	0.6	0.25	1.75	-1	-1.5	-0.25	1	1	1	0	2	1	0	2	1	0	0	0	0
0	1	1	67	158	67.1	26.88		126	74	16.1	14	0.5	0.4	0.6	0.6	1.5	2.25	-0.75	-0.5	1.125	2	0	1	1	1	1	0	1	0	0	0	1	0
0	1	1	67	149	56.2	25.31		91	43	14.1	11	0.6	0.4	1	1	-0.5	-0.5	-0.25	-0.5	-0.625	-0.75	0	1	0	1	1	0	1	0	0	0	1	0
0	1	0	65	166.6	54.7	19.71	72	120	80	8.1	10	0.05	0.04	0.4	0.12	-3	-1	-1.5	-2.25	-3.75	-2.125	0	0	1	3	1	0	2	1	1	1	1	0
0	1	1	65	157.7	62	24.93	81	145	69	18.1	18	0.25	0.4	0.4	0.6	2.25	2.5	-1	-1.25	1.75	1.875	1	1	1	1	2	0	1	0	0	0	1	0
0	1	1	66	160	50.5	19.73		87	47	9.1	8	0.4	0.4	0.6	1		2		-0.5		1.75	0	1	1	1	1	0	2	1	0	0	1	0
0	1	1	64	151.1	52	22.78	105	132	80	11.1	11	0.6	0	1	0	3.25		-1.75		2.375		0	1	0	1	2	0	1	0	0	0	1	0
0	1	0	63	160.8	62	23.98	85	106	63	10.1	10	0.5	0.5	1	1	1.75	1.25	-1.25	-1	1.125	0.75	0	1	1	3	2	0	4	1	1	0	1	0
0	1	1	63	144	63.5	30.62	79	123	62	17.1	18	0.5	0.6	1	1	0.25	0	-0.25	-1	0.125	-0.5	0	0	0	2	1	0	1	0	0	0	0	0
0	1	0	61	167	63.7	22.84		96	59	12.1	12	0.2	0.3	0.6	0.6	-1	-0.25	-0.25	-0.25	-1.125	-0.375	0	0	0	3	2	0	2	1	1		1	0
0	1	0	61	153.4	47	19.97	73	120	65	13.1	12	0.25	0.4	1	1	2.5	2.25	-0.75	-0.5	2.125	2	1	0	0	3	1	1	3	1	1	0	0	0
0	1	1	60	163	62	23.34		123	58	20.1	24	0.3	0.3	0.6	0.6	2	2	-1	-0.75	1.5	1.625	0	1	1	1	1	0	1	0	0	0	1	0
0	1	1	59	154.5	58	24.3	90	128	66	10.1	8	0.3	0.4	1	1	2.5	2	-1	-1	2	1.5	0	1	0	1	2	0	1	0	0	0	1	0
0	1	1	59	157	70	28.4		114	64	13.1	14	0.6	0.6	1	1	0.5	0.5	-0.5	-0.75	0.25	0.125	0	1	0	2	1	0	3	1	0	0	1	0
0	1	1	58	148.8	55	24.84	87	152	80	16.1	14	0.3	0.4	1	1	2.25	2	-0.75	-0.5	1.875	1.75	1	1	1	1	1	0	1	0	0	0	0	0
0	1	0	58	175	74	24.16		122	79	15.1	17	0.5	0.8	1	1	1	0.25	-0.25	-0.5	0.875	0	1	1	1	3	2	0	3	1	1	1	1	0
0	1	0	57	160	66	25.78		155	86	10.1	9	0.5	0.6	1	1	0.75	0.5		-0.25	0.75	0.375	1	0	1	3	1	1	4	1	1	1	1	0
0	1	1	57	152	77	33.33		125	108	22.1	23	0.5	0.4	1	1		2		-1		1.5	1	1	0	2	1	0	1	0	0	0	1	0
0	1	1	58	156	55.8	22.93		98	56	9.1	9	0.3	0.3	1	1	2	2.25	-0.25	-0.25	1.875	2.125	0	0	0	1	1	0	2	1	0	0	1	0
0	1	0	57	163.5	53.9	20.16	63	136	71	15.1	10	0.6	0.6	1	1	1.5	1.5	-0.5	-1.75	1.25	0.625	0	0	0	3	2	0	1	0	0	0	1	0
0	1	1	56	153.4	69	29.32	75	165	88	12.1	10	0.6	0.5	1	1	1.25	1	-0.75	-0.5	0.875	0.75	1	1	0	1	2	0	1	0	0	0	1	0
0	1	1	56	154	64	26.99		126	67	15.1	17	0.5	0.5	1	1	2	1.25	-1	-1	1.5	0.75	0	1	1	1	1	0	1	0	0	0	1	0
0	1	0	56	173.3	88	29.3	97	151	105	18.1	16	0.1	0.3	0.25	0.5							1	1	1	3	1	1	4	1	1	0	1
0	1	0	56	168.3	61	21.54	85	96	63	13.1	10	0.3	0.5	0.5	1	1	1	-1.25	-0.75	0.375	0.625	0	1	0	3	1	1	3	1	1	1	1	0
0	1	0	56	164	50.6	18.81		85	55	10.1	12	0.5	0.4	1	1	1.25	1	-0.25	-0.25	1.125	0.875	0	1	0	2	1	0	2	1	1	0	1	0
0	1	0	55	168	68	24.09		134	81	11.1	9	0.4	0.3	1	1	1.75	2	-0.5	-0.75	1.5	1.625	0	1	0	3	2	0	2	1	0	0	1	0
0	1	1	51	152.3	70	30.18	90	140	73	11.1	10	0.5	0.5	1	1	1	1.25		-0.5	1	1	1	1	1	1	2	0	2	1	0	0	1	0
0	1	0	50	161	67	25.85	78	120	80	14.1	14	0.25	0.6	1	1	-1	-0.25	-0.75	-0.75	-1.375	-0.625	0	1	1	4	3	0	2	1	0	0	1	0
0	1	0	56	165.6	59	21.51	91	109	69	11.1	13	0.8	0.5	1	1	0.5	-0.25	-0.75	-0.75	0.125	-0.625	0	1	0	3	2	0	3	1	1	0	1	0
0	1	0	77	164.3	65.9	24.41	65	132	72	10.1	10	0.25	0.4	0.6	0.6	2.25	2.5	-1	-1.5	1.75	1.75	0	0	0	2	1	0	1	0	0	0	1	0
0	1	1	67	156.2	64	26.23	86	139	79	18.1	18	0.4	0.6	1	1	3	2.5	-2.25	-1	1.875	2	1	1	1	3	3	0	2	1	0	0	1	0
0	1	0	58	172	69.5	23.49	73	148	84	12.1	16	0.6	0.5	1	1	0.75	0.75	-0.5	-0.75	0.5	0.375	1	1	0	3	3	0	2	1	1	1	1	0
0	1	1	75	148.8	52.4	23.67	81	169	87	9.1	9	0.6	0.25	1	0.25	0.25		-0.25		0.125		1	0	0	1	1	0	1	0	0	0		0
0	1	1	73	147	49.5	22.91	90	134	72	9.1	9											1	1	1	1	1	0	1	0	0	0	0
0	1	0	72	159.7	51.4	20.15	76	158	78	12.1	11	0.4	0.25	1	0.6	0.25	1	-2		-0.75	1	1	0	0		1	0	1	0			1	0
0	1	1	74	163	65	24.46	92	132	62	13.1	13	0.4	0.6	0.5	0.6	1.75	0.5	-1	-0.25	1.25	0.375	0	1	1		1	0	1	0	0	0	1	0
0	1	0	72	161	55.8	21.53	102	151	86	18.1	14	0.5	0.5	1	1	0.5	0.25	-1.25	-1.25	-0.125	-0.375	1	0	0	3	1	0	1	0	1	0	1	0
0	1	0	72	161	61	23.53	72	108	61	12.1	12	0.05	0.25	0.1	0.6	1.5	2	-2	-4	0.5	0	1	0	0	2	1	0	1	0	0	0	1	0
0	1	0	71	162.4	47	17.82	68	137	84	8.1	9	0.3	0.4	0.3	0.4	-5.5	-4.75	-0.25	-1	-5.625	-5.25	0	1	0	2	1	0	1	0	1	1	1	0
0	1	1	69	149	45	20.27	76	140	74	12.1	8	0.6	0.5	1	1	2.25	2	-1.25	-1	1.625	1.5	1	0	0	1	1	0	1	0	0	0	0	0
0	1	0	69	162.3	64	24.3	93	151	86	11.1	10	0.8	0.3	1	1	2.25	2.25	-0.75	-1.25	1.875	1.625	1	1	0		1	0	1	0		1	1	0
0	1	0	69	160	63.5	24.8	73	100	59	9.1	10	0.6	0.5	1	1	1.5	1.75	-1	-0.75	1	1.375	0	0	0		1	0	1	0	1	0	1	0
0	1	1	69	160	70	27.34	71	144	66	14.1	14	0.3	0.3	1	1	3.25	2.75	-0.5	-0.75	3	2.375	1	0	0	3	3	0	2	1	0	0	1	0
0	1	1	69	153	50	21.36	121	164	106	19.1	18	0.6	0.6	0.6	0.6	2.75	2	-1.25	-0.75	2.125	1.625	1	0	0	1	1	0	1	0	0	0	1	0
0	1	1	67	155.5	53.8	22.25	61	136	78	16.1	14	0.25	0.25	1	1	2.75	2.75	-1.5	-0.75	2	2.375	1	0	0	1	1	0	1	0	0	0	1	0
0	1	1	66	150.7	52	22.9	90	140	87	11.1	11	0.4	0.5	1	1	1.75	1.5	-0.75	-0.25	1.375	1.375	1	1	0	1	1	0	1	0	0	0	1	0
0	1	1	65	161.2	63.3	24.36	83	129	76	14.1	15	0.4	0.6	0.6	0.6	-0.25	0	-0.75	-0.75	-0.625	-0.375	0	1	0	1	1	0	3	1	0	0	0	0
0	1	0	64	165.2	57.1	20.92	86	123	67	13.1	13	0.8	0.6	1	1	0	0.75	-0.75	-1	-0.375	0.25	0	1	0	3	1	0	1	0	0	0	1	0
0	1	1	64	145	65.5	31.15	80	130	76	13.1	13	0.6	0.4	1	1	1.5	1.5	-1	-1	1	1	0	1	0	1	1	0	1	0	0	0	0	0
0	1	1	63	159.3	59.8	23.57	66	114	66	11.1	11	0.6	0.25	0.6	0.25	-0.5	7.25	-1		-1	7.25	0	0	0	2	1	0	1	0	0	0	0	0
0	1	1	64	152	69.5	30.08	76	120	62	14.1	13	0.5	0.3	1	0.4	1		-0.25		0.875		1	0	0	1	1	0	1	0	0	0	1	0
0	1	1	63	152	53	22.94	78	109	56	12.1	11	0.4	0.3	0.6	0.6	1.75	1.5	-0.25	-0.25	1.625	1.375	0	0	0	1	1	0	1	0	0	0		0
0	1	0	62	162	51.8	19.74	68	114	65	9.1	9	0.4	0.5	1	1	1.75	1.75	-1	-0.5	1.25	1.5	0	1	0	3	1	0	1	0	0	1	1	0
0	1	0	62	153.4	44.2	18.78	79	139	66	14.1	16	0.6	0.4	0.6	0.4	3	2	-1.75	-1.5	2.125	1.25	0	1	0	1	1	0	1	0	1	0	1	0
0	1	0	57	169.7	69	23.96	71	123	74	17.1	15	0.8	0.8	1	1	0.5	0.75	-0.25	-0.5	0.375	0.5	0	0	1	1	2	0	4	1	0			0
0	1	1	56	164.5	55	20.33	66	99	57	15.1	15	0.5	0.6	1	1	1.25	1.5	-0.25	-0.75	1.125	1.125	0	0	1			0	4	1	0		1	0
0	1	0	54	171	66.5	22.74	80	120	75	11.1	11	0.4	0.5	1	1	1.75	1.5	-0.25	-0.75	1.625	1.125	0	1	0	3	2	0	2	1	1	0	1	0
0	1	1	51	153.6	57.7	24.46	101	117	74	11.1	13	0.6	0.6	1	1	1	1.25		-0.25	1	1.125	0	1	0	3	1	0	3	1	0	0	1	0
0	1	0	51	159	71	28.08	49	115	78	19.1	17	0.8	0.5	1	1	0.5	1.5	-0.25	-0.5	0.375	1.25	0	0	0	1	2	0	1	0	1	0	1	0
0	1	0	50	160.5	64	24.84	65	114	72	14.1	14	0.8	0.8	1	1							0	1	0	2	3	0	2	1	0	1	1
0	1	0	60	162	75	28.58	78	135	90	13.1	11	0.8	0.6	1	1	1.75	1.75	-0.25	-0.25	1.625	1.625	1	1	1	3	2	1	4	1	1	1	1	0
0	1	1	56	143.3	59.2	28.83	80	118	70	12.1	13	0.5	0.8	1	1	1	0.75	-0.25	-0.5	0.875	0.5	0	0	1	2	1	1	4	1	0	1	1	0
0	1	0	63	169	62	21.71	63	139	74	12.1	15	0.4	0.4	1	1	1.25	1.5	-1.5	-1.25	0.5	0.875	0	1	0	3	3	0	1	0	0	1	1	0
1	1	1	77	151	52	22.81	87	109	70	9.1	12	0.5	0.8	1	1	2.75	3.25	-2	-1.25	1.75	2.625	0	1	0	1	1		2	1				0
1	1	1	75	158	69	27.64	106	144	64	11.1	13	0.02	0.8	0.1	1	-9.25	1	-2.5	-0.5	-10.5	0.75	1	1	0	1		0	1	0	0	0	1	1
1	1	0	74	147	44	20.36	70	116	69	11.1	11		0.25		0.25							0	0	0	1		0	1	0	0	0	0
1	1	1	73	163	64	24.09	81	185	83	13.1	13	0.8	0.4	1	0.8	1	3.5	-1.5	-1.25	0.25	2.875	1	1	0	1		0	1	0	0	0	0	0
1	1	1	73	152	51.6	22.33	68	152	87	13.1	11	0.6	0.8	1	1	1.5	1.75	-1.5	-0.5	0.75	1.5	1	1	1	1		0	1	0	0	0	1	0
1	1	1	73	153	54	23.07	80	182	70	8.1	8	0.25	0.6	0.25	1	6.5	3	-8	-1.75	2.5	2.125	1	1	0			0	1	0	0	0	0	0
1	1	0	71	176	78	25.18	70	129	73	10.1	10	0.5	0.5	0.6	0.8	0.25	2.5	-1.25	-2	-0.375	1.5	1	1	0	2		0	1	0	0	0	0	0
1	1	1	61	158	68	27.24	86	139	65	16.1	18	0.25	0.25	0.4	0.5	-1	0.5	-0.25	-1.25	-1.125	-0.125	0	1	0	1		0	1	0	0	0	1	0
1	1	0	67	156	49	20.13	63	197	99	10.1	9	0.5	0.15	0.4	0.2	1.25	1.25	-0.75	-0.75	0.875	0.875	1	1	0	2		0	4	1	0	0	0	0
1	1	1	58	156	50	20.55	83	174	75	12.1	14	1	1	1	1	0.75	0.5	-0.5	-0.75	0.5	0.125	1	1	0	1		0	2	1	0		0	0
1	1	1	59	156	57	23.42	78	136	77	12.1	10	0.5	0.02	1	0.5	0.75	1.5	-0.25	1.25	0.625	2.125	0	1	0	1		0	1	0	0	0	0	0
1	1	1	57	154	57	24.03	83	144	78	15.1	16	0.3	0.3	1	1	-0.5	-0.25	-1.25	-1.5	-1.125	-1	1	1	0	1		0	1	0	0	0		0
1	1	1	56	166	58	21.05	74	143	83	13.1	12	0.6	0.6	1	1	3.75	2.5	-2	-1	2.75	2	1	0	0	1		0	2	1	0		1	0
1	1	0	55	174	70	23.12	70	108	62	9.1	10	1.2	0.8	1.2	1	1	4.5	-0.25	-3.25	0.875	2.875	0	0	0	3	3							0
1	1	1	50	146	65	30.49	90	109	55	12.1	11	0.5	0.6	1	1	0.75	1	-2	-1.75	-0.25	0.125	0	0	0	1		0	1	0	0	0	0	0
1	1	0	50	177	64	20.43	88	134	87	15.1	17	0.15	0.3	1	1	-2.25	-1	-1	-0.5	-2.75	-1.25	0	1	0	3	2	1	4	1	1	1		0
1	1	0	73	169	51	17.86	59	121	70	9.1	10	0.8	0.25	1	0.4	1.25	5.75	-1.5	-4	0.5	3.75	0	0	0	3	2	0	1	0	1		1	0
1	1	1	56	158	77	30.84	91	171	103	15.1	15	0.6	0.8	1	1	1.25	1	-0.75	-0.25	0.875	0.875	1	1	0	1		0	1	0	0	0	1	0
1	1	1	72	151	49	21.49	87	167	81	13.1	14	0.8	0.8	1	1	2.25	1.75	-1.25	-0.5	1.625	1.5	1	1	0	3	2	0	1	0	0	0	1	0
1	1	1	70	159	58	22.94	73	126	70	13.1	12	1	0.5	1	0.6	-0.25	-0.75	-0.5	-0.5	-0.5	-1	0	0	0	1	1	0	1	0	0	0	1	0
1	1	1	64	158	52	20.83	87	133	61	20.1	19	0.5	0.5	1	1	2	1.75	-0.75	-0.5	1.625	1.5	0	1	0	1		0	1	0	0	0	0	0
1	1	0	67	172	54.25	18.34	87	148	84	15.1	14	1.2	1	1.2	1	2.25	1.25	-1.75	-1.75	1.375	0.375	1	1	0	1		0	3	1	1	0	1	0
1	1	1	67	159	54	21.36	80	134	58	12.1	13	0.8	0.6	1	0.6	2.25	2.25	-1.75	-1	1.375	1.75	0	1	0		1	0	1	0	0	0	1	0
1	1	1	67	148	53	24.2	78	158	76	13.1	12	0.8	0.8	0.8	0.8	0.5	1		-1.5	0.5	0.25	1	1	0	1		0	1	0	0	0	1	0
1	1	0	64	169	78	27.31	73	129	72	14.1	13	1	1	1	1	1.5	2	-0.75	-1.25	1.125	1.375	1	1	0	2	1	0	1	0	0		1	0
1	1	1	67	153	58	24.78	80	143	63	18.1	17	1	0.8	1	1	1.25	1.25	-0.5	-0.75	1	0.875	1	1	0	1		0	1	0	0	0	1	0
1	1	1	61	159	67	26.5	78	147	82	12.1	14	0.12	0.25	0.3	1	3.75	2.5	-1.5	-0.75	3	2.125	1	1	0	1	1	0	1	0	0	0	1	0
1	1	1	58	152	89	38.52	84	139	92	12.1	12	0.4	0.4	1	1	-1.25	-0.5	-2	-2.5	-2.25	-1.75	1	1	1		1	0	1	0	0	0		0
1	1	1	58	164	64	23.8	81	125	72	13.1	13	0.8	0.8	1	1	1	1.5	0.25		1.125	1.5	0	0	0	1	2	1	1	0	0	1	1	0
1	1	1	57	162	71.35	27.19	76	148	90	14.1	16	0.1	0.02	1	1	-7	-9.75	-1.25	-1.75	-7.625	-10.625	1	0	0	1		1	1	0	0	0	1	1
1	1	0	54	178	86.2	27.21	86	150	95	14.1	15	1.2	1	1.2	1	0.5	0	-0.75	-0.25	0.125	-0.125	1	1	0	3	2		4	1	0	1	1	0
1	1	0	80	156	58	23.83	90	128	72	10.1	10	0.25	0.6	0.6	1	2.75	2	-4.75	-3.5	0.375	0.25	1	1	1	3	2	1	2	1	1		1	0
1	1	0	73	158	74	29.64	80	173	93	10.1	11	0.6	0.6	1	1	2	1.25	-1.5	-0.5	1.25	1	1	1	0	1		0	1	0	0	0	0	0
1	1	1	73	149.5	47.3	21.16	77	165	74	11.1	11	1	1	1	1	1.5	2.5	-1.5	-1.5	0.75	1.75	1	0	0	2		0	1	0	0	0	1	0
1	1	1	72	156	58	23.83	81	143	86	17.1	18	1	0.8	1	1	1	0.5	-0.5	-0.25	0.75	0.375	1	1	0	1		0	1	0	0	0	0	0
1	1	0	69	170	75.15	26	81	127	72	10.1	10	1	1	1	1	1.75	1.25	-0.75	-1.25	1.375	0.625	1	1	0	3		0	3	1	1	0	1	0
1	1	1	67	154	47.25	19.92	77	155	85	15.1	15	0.6	0.8	1	1	1.5		-0.5		1.25		1	1	0	1		0	1	0	0	0	0	0
1	1	1	67	145	46	21.88	71	134	66	10.1	10	0.4	0.5	0.6	1	1.25	2.75	-1.25	-2.25	0.625	1.625	0	1	0	1		0	1	0	0	0	0	0
1	1	1	67	156	56	23.01	86	128	66	9.1	12	0.6	0.6	1	1	-0.25	-0.25	-0.75	-0.25	-0.625	-0.375	0	1	0	1		0	1	0	0	0	0	0
1	1	0	66	170	72	24.91	75	153	83	16.1	16	1	0.8	1	1	2.25	3	-0.5	-1.5	2	2.25	1	0	0	3		0	4	1	0	1	1	0
1	1	1	65	165	60	22.04	74	163	84	11.1	10	1	0.8	1	1	1.5	1.5	-0.25	-0.5	1.375	1.25	1	1	0	1		0	1	0	0	0	0	0
1	1	0	65	172	60	20.28	77	168	86	10.1	11	0.6	0.15	1	0.6	3	3.75	-0.5	-1.75	2.75	2.875	1	1	0	1		0	1	0	0	0	1	0
1	1	1	64	165	65	23.88	92	159	86	15.1	16	1	1.2	1	1.2	0.75	0.75	-0.25	-0.25	0.625	0.625	1	1	0	1		0	1	0	0	0	0	0
1	1	1	61	165	68.75	25.25	72	154	73	17.1	15	0.5	0.25	0.6	0.5	0.75	-0.25	-1.5	-1.25	0	-0.875	1	1	0	2		0	1	0	0	0	0	0
1	1	0	59	158	70.15	28.1	71	158	88	8.1	9	0.8	0.8	1	1	2	2.25	-0.75	-0.5	1.625	2	1	0	0	2		0	2	1	0	1	1	0
1	1	0	59	172	79	26.7	77	148	89	19.1	20	0.1	0.25	0.15	0.4	-2.25	0.75	-2	-1	-3.25	0.25	1	0	0			0	1	0	1	1	1	0
1	1	0	53	177	93	29.68	96	145	92	10.1	10	0.6	0.8	1	1	0	0.5	1.5	1.25	0.75	1.125	1	1	0	3		0	2	1	1	0	1	0
1	1	0	55	156.5	61.7	25.19	94	141	78	12.1	12	0.5	0.3	1	1	2.5	8.5			2.5	8.5	1	1	0	2		0	1	0	1	1	1	0
1	1	0	53	156	76.95	31.62	71	146	91	16.1	16	1.2	0.8	0.8	0.8	1	1	-0.75		0.625	1	1	0	0	2		0	2	1	1	1	1	0
1	1	0	58	157.5	61.65	24.85	91	145	97	18.1	17	0.8	0.5	1	1	1.25	0.75	-1	-2	0.75	-0.25	1	1	0	2		0	2	1	0	0	1	0
1	1	1	50	151.5	56.3	24.53	91	123	74	16.1	15	1	0.8	1	1	-0.25	0.25	-0.25	-0.25	-0.375	0.125	0	0	0	1		1	3	1	0	0	0	0
1	1	0	50	181.5	99	30.05	74	128	71	11.1	12	0.8	0.8	1	1	-1	-0.5		0.25	-1	-0.375	0	1	0	3		0	4	1	1	0	1	0
1	1	0	50	165.5	77.55	28.31	84	151	84	20.1	19	1.5	1.5	1.5	1.5	0.25	0			0.25	0	1	0	0	1		0	2	1	0	0	1	0
0	1	1	86	167	56.3	20.19	91	166	88	15.1	14	0.25	0.12	0.6	0.6	0	-1.75	-2.75	-1.25	-1.375	-2.375	1	1	0	3								0
0	1	1	85	154	60	25.3	83	140	66	15.1	14	0.6	0.6	1	1	1.25	1.5	-1.25	-1.75	0.625	0.625	1	1	1	4	3	0	4	1	0	0	1	0
0	1	0	85	156	59	24.24	69	102	57	14.1	15	0.4	0.25	0.5	1	2	2.75	-5	-1.5	-0.5	2	0	0	0	4		0	1	0	0	0	1	0
0	1	1	84	148	70	31.96	75	150	75	15.1	14	0.6	0.4	1	0.8	0.75	4.25	-2	-1.25	-0.25	3.625	1	1	0									0
0	1	0	82	143	43.75	21.39	79	166	81	15.1	16	0.8	0.5	1	1	2	2	-1.5	-0.75	1.25	1.625	1	1	1	3		0	1	0	0	0	0	0
0	1	0	81	168	52.05	18.44	68	135	62	18.1	16		0.5		0.5	0	0.75	-1.25	-2.25	-0.625	-0.375	0	1	0									0
0	1	1	80	145	49.55	23.57	78	182	78	15.1	14	0.2	0.2	0.5	0.6	2.5	3.25	-0.75	-1.25	2.125	2.625	1	0	0	3	2	1	2	1	0	0	1	0
0	1	0	80	165	71.3	26.19	74	153	75	14.1	15	0.6	0.8	0.8	0.8	0	1	-0.75	-1.75	-0.375	0.125	1	1	0									0
0	1	1	80	155	56	23.31	68	127	85	14.1	14	0.3	0.3	0.3	0.3							1	0	1	3	3	0	2	1	0	0	1
0	1	0	80	154	60	25.3	68	163	82	19.1	21	0.3	1	0.3	1		0.5		-0.75		0.125	1	0	1	1		0	1	0	0	0	0	0
0	1	1	77	154	35.1	14.8	70	89	53	13.1	14	0.8	0.25	1	1	0.75	0.25	-0.5	-0.75	0.5	-0.125	0	0	0	2	2	1	2	1	0	0	0	0
0	1	0	79	165	60	22.04	81	145	77	17.1	14	0.1	0.3	1	1	3.5	5	-0.5	-2	3.25	4	1	1	0									0
0	1	0	78	166	76.15	27.63	82	156	85	26.1	29	0.5	0.25	1	1	3.75	4.5	-1.25	-1.5	3.125	3.75	1	1	1	3	2	0	1	0	0		1	0
0	1	0	77	162	70.5	26.86	86	184	81	14.1	15	0.8	0.8	1	1	0.75	0.75	-1.5	-2.5	0	-0.5	1	0	1	3	2	0	2	1	0	0	1	0
0	1	0	77	159	75	29.67	73	131	66	14.1	15	0.25	0.25	0.25	0.25							1	0	1	3	3	0	1	0	0	0	1
0	1	0	78	166	63	22.86	93	156	93	14.1	14	0.5	0.5	1	1	2	1.5	-0.5	-0.5	1.75	1.25	1	0	0	4		1	1	0	0	0	1	0
0	1	0	76	167	58	20.8	73	118	75	30.1	17	0.1	0.4	0.1	0.6	0	-0.75	-2.5	-2.25	-1.25	-1.875	0	0	0	4	3	0	3	1	1		1	0
0	1	0	76	163	72	27.1	60	116	65	15.1	13	0.06	0.08	1	0.5	-3.5	-6.75	-3	-2.25	-5	-7.875	1	1	1	3	3	0	1	0	1	0	1	1
0	1	0	75	170	73	25.26	72	153	79	13.1	15	0.8	0.8	1	1	1	0.25			1	0.25	1	1	1	4	3	1	2	1	1	1	1	0
0	1	1	74	173.5	77	25.58	64	170	94	14.1	13	0.5	0.25	1	1	3.25	3.75	-1	-0.5	2.75	3.5	1	0	0	3	2	1	3	1	0	0	0	0
0	1	1	73	153	62.65	26.76	75	114	59	14.1	14	0.6	0.5	0.8	0.8	2.25	2.5	-0.75	-0.75	1.875	2.125	0	0	0	3	2		2	1	0	0	0	0
0	1	1	74	147	73	33.78	91	126	76	13.1	13	0.15	0.2	0.5	1	-3	-3.75	-1		-3.5	-3.75	0	0	1	3		0			0	0	0	0
0	1	0	72	163	87.3	32.86	97	139	88	17.1	17	0.25	0.15	1	1	-3.75	-5	-1	-1	-4.25	-5.5	0	0	1	4	2	0	1	0	0	0	0	0
0	1	1	72	152	50	21.64	80	120	63	14.1	14	0.8	0.6	1	1	3.75	3	-1.25	-1	3.125	2.5	0	0	0	2	1	0	1	0			0	0
0	1	1	69	167.5	58	20.67	82	165	69	15.1	15	0.3	0.3	1	1	2.75	2.25	-1.75	-1	1.875	1.75	1	0	0	3		0	2	1	0	0	1	0
0	1	0	55	162	61	23.24	70	145	78	17.1	17	0.25	0.3	0.6	1	2.5	2.75	-0.25	-0.25	2.375	2.625	1	0	0	3	2	0	1	0	1	1	1	0
0	1	1	67	149	44	19.82	81	123	70	13.1	13	0.2	0.6	0.6	1	-2.5	-1.25	-0.75	-1	-2.875	-1.75	0	0	0	3		0	2	1	0	0	0	0
0	1	0	63	170	57	19.72	81	130	81	14.1	15	0.6	1	1	1	1.5	1.5	-0.25	-0.75	1.375	1.125	0	0	0	3	1	1	4	1	1	1	1	0
0	1	0	72	163	65	24.46	61	126	65	14.1	14	0.15	0.15	1	1	-3.5	-4.75	-2.25	-0.5	-4.625	-5	0	0	1	4	2	0	2	1	1	1	1	0
0	1	1	58	155	53	22.06	72	154	78	14.1	13	0.5	0.5	1	1	-1.25	-2	-1	-1.25	-1.75	-2.625	1	1	1	3	2	1	2	1	0	0	0	0
0	1	1	77	156	59	24.24	86	173	90	14.1	13	0.8	0.8	1	1	2.5	1	-2.25	-0.5	1.375	0.75	1	0	1			1	2	1	0	0	0	0
0	1	1	71	156	62	25.48	81	165	80	15.1	15	0.3	0.12	0.5	0.3							1	0	1	4	2	1	1	0	0	0	1
0	1	0	80	156	63	25.89	68	136	66	15.1	13	1.2	1	1.2	1	0.75	0.5	-1.75	-1.25	-0.125	-0.125	1	0	0	3		0	2	1	0	0	0	0
0	1	1	93	147	43.8	20.27	78	138	47	14.1	12	0.25	0.3	1	0.6	0.75	1.5	-3.75	-3.75	-1.125	-0.375	1	0	0	2	2	0	1	0	0	0	0	0
0	1	1	78	153	64.45	27.53	66	132	66	9.1	10	0.25	0.02	1	0.04	0.25	-0.5	-2.75	-1.75	-1.125	-1.375	1	0	0	3		0	2	1	0	0	0	0
0	1	0	74	157	58	23.53	73	110	63	18.1	16	0.8	0.8	1	1	0	1.5	-1	-1.75	-0.5	0.625	0	1	0	3		1	2	1	1		1	0
0	1	0	88	159	57	22.55	81	163	86	17.1	14		0.2		0.5	-1.75	-2.25	-1	-1.25	-2.25	-2.875	1	1	0									0
0	1	1	86	136	44.8	24.22	83	142	62	13.1	14	0.4	0.4	0.6	0.6	1.5	2.25	-1.25	-1	0.875	1.75	1	1	0	3								0
0	1	1	84	148	41.75	19.06	91	109	62	12.1	13	0.8	0.1	1	0.1	-0.25		-0.75		-0.625		0	0	0	3		0	1	0			1	0
0	1	0	82	177	66	21.07	66	129	75	13.1	14	0.3	0.5	0.6	0.6	3.75	4.25	-3.25	-2.5	2.125	3	0	0	1	4	2	1	2	1	1		1	0
0	1	0	80	173	65	21.72	76	133	70	14.1	15	0.8	1	1	1	2	2	-0.75	-2	1.625	1	0	0	0	3	3	0	1	0	1	1	1	0
0	1	1	80	162	47	17.91	74	112	47	13.1	12	0.4		0.6		2	2.75	-1	-0.5	1.5	2.5	1	0	1	3		0	2	1	0	0	0	0
0	1	1	78	153	50.75	21.68	68	121	55	15.1	14	0.5	0.4	0.6	0.5	4.5	3.75	-1.25	-1	3.875	3.25	1	1	1	4	3	0	1	0	0	0	0	0
0	1	0	75	156	72	29.59	77	137	74	13.1	12	0.5	0.25	0.6	0.4	2.25	2	-2.25	-1.75	1.125	1.125	1	0	0	3		0	1	0	1	0	1	0
0	1	0	75	168	53	18.78	75	132	79	11.1	10	0.02	0.4	0.02	0.5	0.75	-2.25	-0.75	-0.75	0.375	-2.625	0	1	0									0
0	1	1	75	162	46	17.53	82			14.1	15	0.5	0.5	1	1	3.5	3	-1.25	-0.75	2.875	2.625	1	0	0	3		0	1	0	0	0	0	0
0	1	1	74	167	63.25	22.68	86	151	64	14.1	15	0.12	0.5	0.5	0.6	-1.75	-1.5	-0.75	-1.25	-2.125	-2.125	1	0	0	3		0	1	0	1	0	0	0
0	1	0	72	153	58	24.78	108	164	73	9.1	10	0.4	0.3	0.4	0.3	-1.25	-1.75	-1	-1.5	-1.75	-2.5	1	0	1	3	2	1	4	1	0	0	0	0
0	1	1	71	149	60	27.03	70	153	61	16.1	19	1	0.06	1	0.06	1	5.25	-0.25	-4.25	0.875	3.125	1	0	0	2		1	2	1	0	0	0	0
0	1	1	70	154	67	28.25	69	122	67	11.1	14	0.8	0.8	1	1	1.5	0.5	-0.5	-0.25	1.25	0.375	1	1	0	3		0	1	0	0	0	0	0
0	1	1	70	162.5	75	28.4	88	130	67	18.1	15	0.8	0.8	1	1	0.25	0.5	-1.25	-1.25	-0.375	-0.125	0	0	0	3	2	0	4	1	0	1	1	0
0	1	1	68	148	49	22.37	67	117	47	15.1	14	0.4	0.4	0.6	1	0	2.5	-2.5	-1.25	-1.25	1.875	0	0	0	3	2	1	2	1	0	0	0	0
0	1	0	65	164	64	23.8	63	99	56	16.1	13	0.3	0.2	1	1	4	3.75	-1.25	-0.5	3.375	3.5	0	0	0		2	0	2	1	1	0		0
0	1	0	80	158	75.15	30.1	95	159	101	15.1	15	0.8	0.8	1	1	2	1.75	-1.25	-1	1.375	1.25	1	1	0									0
0	1	0	63	163	73	27.48	75	142	80	10.1	11	1.2	1.5	1.2	1.5	0.5	0	-0.75	-0.75	0.125	-0.375	1	0	0	4	2	1	2	1	1	1	1	0
0	1	1	61	155	47	19.56	81	136	83	13.1	14	0.8	0.8	1	1	1.25	1.25	-1.25	-1	0.625	0.75	1	1	0	3	2							0
0	1	1	59	160	67	26.17	88	159	85	15.1	14	1.2	1	1.2	1	1	1		-0.25	1	0.875	1	1	1	3			4	1	0	0	1	0
0	1	1	58	156	68.5	28.15	80	146	86	14.1	13	0.8	0.3	1	1	0	-3.25	-1	-1	-0.5	-3.75	1	1	0									0
0	1	0	58	160	78	30.47	66	147	87	11.1	10		0.8		1		1.5		-0.25		1.375	1	0	0	3	3	1	4	1	1	0	1	0
0	1	1	55	158	57	22.83	80	104	66	14.1	15	1	0.8	1	1	1	0.75		-0.5	1	0.5	0	1	0	4		0	1	0				0
0	1	1	73	152	58	25.1	73	142	82	14.1	14	0.04	0.04	0.4	0.4	-11	-11	-0.75	-2	-11.375	-12	1	0	0	4	3	0	2	1	0	0	0	1
0	1	1	65	152	48	20.78	67	100	51	15.1	14	0.6	0.5	1	1	4.25	3.75	-1.5	-1	3.5	3.25	1	0	0	3	2	1	3	1	0	0	0	0
0	1	0	68	176	63	20.34	68	126	70	12.1	13	0.5	1	1	1	0.75	0	-2.5	-1	-0.5	-0.5	0	0	0	3	2	1	2	1	0	1	0	0
0	1	1	67	156	52	21.37	73	126	64	16.1	20	1	1	1	1	0.75	0.75	-0.5		0.5	0.75	0	0	0	3	2	1	1	0	0	0	0	0
0	1	0	83	156	60.4	24.82	90	122	60	14.1	16	0.5	0.6	1	1	2.5	2.75	-1.5	-1.25	1.75	2.125	0	1	0	3	2				0	1	0	0
0	1	0	91	145	51	24.26	64	108	43	13.1	13	0.8	0.5	0.8	0.5							1	0	0	3		0	1	0	0		0
0	1	0	86	168	45.2	16.01	88	114	67	17.1	14	0.15	0.3	0.4	0.3	-1.5	-1.75	-2	-0.75	-2.5	-2.125	0	0	0	4		0	1	0	1	0	1	0
0	1	1	91	163	53	19.95	81	143	74	13.1	14	0.04	0.06	0.04	0.06							1	1	0	4		0	1	0	0	0	0
0	1	0	91	164	59	21.94	80	108	55	14.1	13	0.4	0.25	0.5	0.3	2.25	0.5	-1.75	-1.25	1.375	-0.125	0	0	0	2		0	2	1	0	0	1	0
0	1	1	82	153	58	24.78	72	120	58	14.1	14	0.4	0.6	0.6	0.6	0.25	-0.25	-2.5	-2.5	-1	-1.5	1	0	0	2	1	0	1	0	0			0
0	1	0	82	163.5	63	23.57	74	145	58	16.1	14	0.6	0.6	1	1	1.5	1.5	-0.75	-0.25	1.125	1.375	1	0	0	3		0	3	1	0	0	1	0
0	1	0	80	155	46	19.15	76	129	61	20.1	21	0.6	0.6	1	1	2	-0.75	-4.75	-2	-0.375	-1.75	0	0	0	3	2	0	1	0	1	0	1	0
0	1	1	79	136	37	20	98			18.1	18	0.1	0.1	0.1	0.1							0	0	0	4		0	1	0	0	0	1
0	1	0	75	171	72.3	24.73	93	126	82	15.1	14	0.5	0.5	1	1	2.25	2	-0.5	-0.25	2	1.875	0	0	0	3	2	1	2	1	1	0	1	0
0	1	1	73	156	56	23.01	82	136	63	15.1	14	0.4	0.8	1	1	2	2.75	-2	-1.75	1	1.875	0	0	0	3	3	0	3	1	0	0	0	0
0	1	1	73	156	54	22.19	72	136	71	14.1	15	0.8	0.5	1	1	2.5	2	-1.25	-1	1.875	1.5	0	0	0	3		0	1	0	0	0	0	0
0	1	1	72	137	30	15.98	73	120	67	14.1	13	0.6	0.6	1	1	3	0	-1.5	-2.25	2.25	-1.125	0	0	0	2		0	1	0	0	0	0	0
0	1	1	71	154	47	19.82	75	125	67	13.1	13	0.8	1	1	1	1.75	1.75	-0.75	-1.5	1.375	1	0	0	0	3		0	1	0	0	0	0	0
0	1	1	70	152	60	25.97	80	135	69	15.1	14	1	1	1	1	1.75	1	-1	-0.25	1.25	0.875	1	0	0	3		0	3	1	0	0	1	0
0	1	0	68	169	67	23.46	77	137	80	13.1	14	1	0.6	1	1	1	2.25	-1	-0.25	0.5	2.125	0	1	1	3	3	1	3	1	0	0		0
0	1	1	63	157	57	23.12	81	120	65	15.1	16	0.5	0.6	1	1	1.75	1.75	-1	-0.75	1.25	1.375	0	1	0	2		0	1	0	0	0	0	0
0	1	0	62	176	75	24.21	63	110	67	20.1	19	1	1	1	1	6.5	0.75	-5.75	-0.75	3.625	0.375	1	0	0	3	2		2	1			1	0
0	1	1	58	147	44	20.36	77	99	60	14.1	13	0.8	0.5	1	1	2	2.25	-0.75	-1	1.625	1.75	0	1	0	3								0
0	1	1	59	153	58	24.78	76	131	86	14.1	14	0.5	0.4	1	1	-0.5	-1	-2.25	-3.5	-1.625	-2.75	1	0	1	4			2	1	0	0	0	0
0	1	0	74	159	68	26.9	75	150	89	14.1	14	0.4	0.4	0.5	0.6	0.5	1	-0.75	-1.5	0.125	0.25	1	0	0	1		0	1	0	0	0	0	0
0	1	0	66	167	66	23.67	90	126	82	14.1	17	0.8	1	1	1	1.5	1.25	-1	-0.5	1	1	0	0	0	3		1	3	1	1	1	1	0
0	1	1	75	156	52	21.37	75	152	63	14.1	13	0.02	0.5	0.3	0.6	-5.75	1.5	-3	-1.5	-7.25	0.75	1	1	0	3	3		2	1	0	0	0	1
0	1	1	83	148.5	46	20.86	69	144	72	14.1	13	0.8	0.5	1	1	2	4	-2.25	-2.5	0.875	2.75	1	0	0	3		0	1	0	0	0	0	0
0	1	0	80	170	72	24.91	67	170	114	14.1	15	0.5	1	1	1	2	2.25	-0.75	-0.75	1.625	1.875	1	0	0	3	3	0	4	1	1	1	1	0
0	1	0	79	160	44	17.19	88	157	74	13.1	13	0.04	0.5	0.04	0.5	1.75	1.75	-0.5	-2	1.5	0.75	1	1	0	3		0	1	0	0	0	1	0
0	1	0	82	159	61	24.13	85	151	58	15.1	14	0.8	0.8	1	1	1.25	1	-1.25	-1.5	0.625	0.25	1	1	0	4	3	0	1	0	0	0	0	0
0	1	0	77	169	65	22.76		152	71	15.1	28	1		1		0		0.5		0.25		1	1	0									0
0	1	1	75	155	75	31.22	83	106	69	14.1	14	0.25	0.25	1	1	2.75	3.5	-0.5	-1	2.5	3	1	0	0	2	1	0	1	0	0	0	0	0
0	1	0	77	151	68	29.82	90	132	68	18.1	17	0.8	0.8	1	0.8	1	-0.25	-2.25	0.75	-0.125	0.125	1	1	0	3			2	1	0		0	0
0	1	1	74	162.5	56	21.21	84	117	57	14.1	14	0.5	0.5	0.8	0.6	1.75	1	-2.25	-0.75	0.625	0.625	0	1	1	3	2	1	3	1	0			0
0	1	0	73	146	55	25.8	75	136	69	14.1	14	0.25	0.25	0.5	0.5	5.25	4.5	-0.5	-0.75	5	4.125	1	0	0	3	2	1	3	1	0	0	0	0
0	1	0	72	171	61.5	21.03	77	118	62	15.1	15	1	1	1	1	2	0.75	-0.25	-0.25	1.875	0.625	0	1	0	4	3	0	3	1	0	0	1	0
0	1	0	70	168	56	19.84	72	142	66	13.1	14	0.2	0.25	1	1	3.25	2.75	-0.25		3.125	2.75	1	0	0	4		0	2	1	0	0	0	0
0	1	0	70	153	47	20.08	79	157	77	11.1	12	0.5	0.4	1	1	2.75	3.5	-0.25	-1.25	2.625	2.875	1	0	1								1	0
0	1	1	70	157	53	21.5	75	143	80	15.1	14	0.8	1	1	1							1	1	0	3		0	1	0	0	0	1
0	1	0	70	161	65	25.08	84	115	63	15.1	14	0.04	0.06	0.6	0.6	-13	-9	-1.5	-0.25	-13.75	-9.125	0	1	0	3	2	1	3	1				1
0	1	1	68	151	42	18.42	83	127	60	14.1	15	0.5	1	1	1	-1	-0.25	-0.75	-0.75	-1.375	-0.625	0	0	0	3			4	1	0	0	1	0
0	1	1	67	153	60	25.63	70	163	92	16.1	14	0.5	0.5	1	1	2.75	2.25	-2.25	-1.25	1.625	1.625	1	0	0	4	3	1	3	1	0	0	1	0
0	1	1	65	156	46	18.9	82	139	46	15.1	14	0.8	0.8	1	1	1.5	1.75	-0.25	-0.5	1.375	1.5	1	0	0	3	3	0	2	1	0	0	1	0
0	1	0	67	173	77	25.73	73	131	78	14.1	15	0.8	0.8	1	1	1.75	-2	-0.25	-0.75	1.625	-2.375	0	0	0	3		1	4	1	0	0	0	0
0	1	0	65	162	65	24.77	75	120	75	15.1	14	1.2	1.2	1.2	1.2	1.25	1.25	-0.75	-0.75	0.875	0.875	0	0	0	3	2				0			0
0	1	1	53	156	51	20.96	105	170	77	15.1	15	0.5	0.6	1	1	3	3.5	-0.75	-1.75	2.625	2.625	1	0	0	3		1			0	0	0	0
0	1	0	62	161	56	21.6	69	149	77	15.1	17	0.8	1	1	1	0	0	-1.25	-0.5	-0.625	-0.25	1	0	0	3	2	1	2	1				0
0	1	1	61	166	59	21.41	93	135	78	14.1	15	0.12	0.2	0.5	0.8	-3.5	-4.75	-0.25		-3.625	-4.75	0	0	0	4	3	0	2	1	0	0	1	0
0	1	1	59	155	50	20.81	71	106	73	14.1	14	0.5	0.5	1	1	-2.25	-2.5	-0.25	-0.25	-2.375	-2.625	1	0	0	3	2	1	2	1	0	0	0	0
0	1	0	56	169	77	26.96	73	130	90	14.1	14	0.6	0.6	1	1	1	1.5	-1.25	-1.5	0.375	0.75	1	0	0	2		0	2	1	1	0	1	0
0	1	0	76	176	75	24.21	65	170	90	11.1	10	0.25	0.25	0.5	0.3	-0.75	-1.5	-5	-1.25	-3.25	-2.125	1	1	1	4	3	0	4	1	0	0	1	0
0	1	1	50	166	68	24.68	83	111	64	15.1	14	1.2	1.2	1.2	1.2	0	0	-1	-0.75	-0.5	-0.375	0	0	0	3	3	0	4	1	0	0	1	0
0	1	1	65	156	48	19.72	94	124	64	13.1	15	0.8	0.8	1	1	1.25	1.25	-1	-0.75	0.75	0.875	0	0	0	3	2	1	3	1	0	0	0	0
0	1	0	62	164	58	21.56	67	103	58	13.1	13	1	1	1	1	1.75	1.5	-0.5	-0.5	1.5	1.25	0	1	0	3		0	2	1	0	0		0
0	1	1	65	163	57	21.45	70	117	73	17.1	19	0.4	0.5	1	1	2.5	2	-0.75		2.125	2	1	0	0	3		0	1	0	0	0	0	0
0	1	1	78	156	62.4	25.64	76	125	55	14.1	16	0.6	0.4	0.6	0.6	2	2	-1.5	-1	1.25	1.5	1	1	1		2	1	3	1	0	0	0	0
0	1	1	86	151	51	22.37	50	154	76	13.1	14	0.5	0.12	0.5	0.4	1.25	3.5	-0.5	-1.5	1	2.75	1	1	0									0
0	1	1	80	162	58	22.1	79	136	87	15.1	15	0.3	0.8	0.5	0.8	1.5	2.5	-1	-0.75	1	2.125	1	0	0	1		0	1	0				0
0	1	1	79	144	54	26.04				15.1	13	0.12	0.15	0.12	0.15		-2		-1.5		-2.75	0	0	0	1		0	1	0	0	0	1	0
0	1	0	77	173	65	21.72	62	124	54	17.1	15	0.8	0.8	1	1	1.75		-0.75		1.375		0	0	0	3	3	0	1	0	1	1	1	0
0	1	1	75	162	63	24.01	103	135	65	16.1	14	0.8	0.8	1	1	1.5	1.5	-1.25	-1.5	0.875	0.75	0	1	0	3		1	2	1	0	0	1	0
0	1	1	73	150	44.9	19.96	86	131	73	16.1	14	0.15	0.1	1	0.4	-1.75	-4.25	-2	-0.75	-2.75	-4.625	0	0	0	2		0	2	1	0	0	0	0
0	1	1	70	142	43	21.33	66	143	78	16.1	15	1	0.8	1	1	1.5	2.5	-0.25	-1.5	1.375	1.75	1	0	0	2	2	0	1	0	0	0	0	0
0	1	1	69	163	62	23.34	74	116	74	14.1	14	0.4	0.4	0.6	0.5	2.75	2.25	-1.5	-2.75	2	0.875	0	0	0	2	2	0	1	0	0	0	1	0
0	1	1	65	156	54	22.19	87	141	87	14.1	14	1	1	1	1	1.25	1.5	-0.25	-0.25	1.125	1.375	1	1	0	3			3	1	0	0		0
0	1	1	62	155	70	29.14	67	140	89	15.1	15	0.3	0.3	1	1	1.5	1.5	-0.5	-0.75	1.25	1.125	1	0	0	2	1	1	3	1	0	1	1	0
0	1	1	64	162	65	24.77	86	152	100	15.1	15	0.6	0.5	1	1	1.25	0.5	-1.5	-1	0.5	0	1	0	0	2	2	1	2	1	0	1	1	0
0	1	0	74	161	63	24.3	106	139	80	15.1	17	0.6	0.8	1	1	3	2	-2	-1.25	2	1.375	1	1	0	3		0	3	1				0
0	1	0	69	173	64	21.38	66	124	73	13.1	12	0.5	0.6	1	1	-0.25	-0.5	-0.75	1.25	-0.625	0.125	1	0	0	4	3	0	2	1	1	1	1	0
0	1	1	68	164	67	24.91	70	135	83	14.1	14	0.5	0.4	1	1	2.25	2.25	-0.75	-0.75	1.875	1.875	0	1	1	3	2	0	2	1	0	0	0	0
0	1	0	62	170	63	21.8	71	121	68	13.1	13	1	0.5	1	1	1.5	1.5	-0.75	-0.5	1.125	1.25	0	0	0	3	3	0	2	1	0	0	0	0
0	1	0	72	162	69	26.29	76	105	71	14.1	14	0.8	0.8	1	1	1.25	0.75	-1.5	-1.5	0.5	0	1	0	0	4	3	1	2	1	1	1	1	0
0	1	0	82	172	54	18.25	91	133	78	13.1	13	0.08	0.12	0.5	0.12	-5.5		-1.25		-6.125		0	0	0	3	1	0	1	0	0	0	0	1
0	1	1	82	158	56	22.43	64	113	64	14.1	14	0.8	0.4	1	1	1	3	-0.5		0.75	3	0	0	0	2	2	0	1	0	0	0	0	0
0	1	0	81	173	76	25.39	85	152	60	17.1	15	0.6	0.3	0.8	0.6	2.5	-0.25	-1.75	-1.25	1.625	-0.875	1	0	0	3		0	1	0	0	0	0	0
0	1	1	76	142	50	24.8	101	128	72	14.1	14	0.6	0.8	1	1	2	2	-0.5	-0.25	1.75	1.875	0	0	0	3	2	0	1	0	0	0	0	0
0	1	0	77	153	68	29.05	96	126	64	14.1	14	0.25	0.3	0.5	0.3	4		-2		3		0	0	0	2	1	0	1	0	0	0	1	0
0	1	1	74	154	48	20.24	85	148	85	21.1	18	0.8	1	1	1	2.75	2.25	0.5	1.25	3	2.875	1	0	1	3		0	2	1	0	0	1	0
0	1	1	70	163	58	21.83	77	139	76	14.1	15	0.25	0.4	0.6	0.6	0.25	-1	-1.5	-0.5	-0.5	-1.25	1	0	0	3		0	1	0	0	0	1	0
0	1	1	70	154	53.4	22.52	80	143	78	13.1	12	0.8	0.8	1	1	2.5	2	-1.5	-1.5	1.75	1.25	1	0	0	3	2	0	1	0	0	0	0	0
0	1	1	74	157	62	25.15	88	175	102	17.1	16	0.1		0.1		2	3.25	-2	-2.5	1	2	1	0	1	2	1	1	2	1	0	0	1	0
0	1	1	66	162	58	22.1	85	128	78	14.1	13	0.6	0.6	1	1	2	2	-0.75	-0.5	1.625	1.75	0	0	0	3	2	1	2	1	0	0	1	0
0	1	1	64	162	53	20.2	77	120	72	17.1	18	0.4	0.6	0.6	1	2.5	2	-0.25	-0.25	2.375	1.875	0	0	0	2								0
0	1	0	64	165	61	22.41	73	134	87	15.1	15	0.8	1	1	1	0.75	1	-1.25	-0.75	0.125	0.625	0	1	0	1								0
0	1	0	62	165	66	24.24	72	111	67	18.1	15	0.8	0.6	1	1	2.25	2	-1	-0.5	1.75	1.75	0	0	0	3	2	1	2	1	1	1	1	0
0	1	1	61	159	64	25.32	65	97	55	14.1	14	0.8	0.5	1	1	1.75	2.5		-1	1.75	2	0	0	0	3	3	1	3	1	0	0	0	0
0	1	1	58	158	63	25.24	103	128	72	15.1	14	1.2	1.2	1.2	1.2	0.75	0.5	-0.5	-0.5	0.5	0.25	0	1	0	3		0	2	1	0	0	1	0
0	1	1	58	154	60	25.3	76	132	71	16.1	13	0.8	1	1	1	1.75	1.25	-0.75	-0.5	1.375	1	0	0	0	3	2	0	2	1				0
0	1	1	58	153	63	26.91	76	122	75	14.1	13	0.6	0.4	1	1	1.5	2	-0.25	-0.5	1.375	1.75	0	1	0		2	1	2	1				0
0	1	1	55	156	44.8	18.41	82	110	64	16.1	18	0.12	0.15	1	1	-4.5	-4.5	-1.5	-2	-5.25	-5.5	0	0	0	4	2	1	2	1	0	0	1	0
0	1	1	55	164	58	21.56	75			14.1	14	1.2	0.8	1.2	1	1	0.5	-0.5	-0.25	0.75	0.375	0	0	0	4	3	0	3	1	0	1	1	0
0	1	1	55	165	56	20.57	75	128	62	14.1	14	0.04	0.04	1	0.4	0.75	8	-0.5	-3	0.5	6.5	0	0	0	4	3	1	2	1				0
0	1	1	51	157	63	25.56	71	121	64	14.1	15	1.2	1.2	1.2	1.2	0.75	1	-0.25	-0.5	0.625	0.75	0	0	0	3		0	4	1	0	0	0	0
0	1	0	51	171	68	23.26	92	174	103	15.1	14	1.2	1.2	1.2	1.2	0.5	1			0.5	1	1	0	0	3	2	0	4	1	1	1	1	0
0	1	1	73	148	61	27.85	70	162	71	20.1	19	0.8	0.8	1	1	0.25	1.5	-1.5	-1.25	-0.5	0.875	1	1	0	3	2				0		0	0
0	1	1	70	153	48	20.5	92	112	66	14.1	12	0.8	0.4	0.8	0.6	2.75	2.5	-1.25	-1.25	2.125	1.875	0	1	0	2								0
0	1	1	87	147	33	15.27	87	183	84	46.1	15		0.6		1		-0.25		-1.5		-1	1	1	1	3		0	3	1	0	0	0	0
0	1	0	87	164	47	17.47	62	127	58	13.1	12	0.3	0.3	0.5	0.3	-1.75	-0.25	-2.5	-0.75	-3	-0.625	1	0	0	2	2	0	2	1	1	0	0	0
0	1	1	75	135	39	21.4	70	81	36	13.1	13	0.6	0.5	0.6	0.5	0.25	0.25	-1.25	-0.75	-0.375	-0.125	1	1	1	3		0	2	1	0	0	1	0
0	1	1	55	156	64	26.3	64	135	70	14.1	14	0.4	0.3	1	1	2.5	2.75		-0.5	2.5	2.5	1	0	0	3		1	3	1	0	0	1	0
0	1	1	73	155	53	22.06	89	145	73	15.1	14	0.6	0.5	1	1	3	1.75	-1	-0.25	2.5	1.625	1	1	1	2	1	0	1	0	0	0	0	0
0	1	1	71	156	65	26.71	81	100	62	15.1	14	0.3	0.3	1	1	3.5	4.25	-0.5	-1.25	3.25	3.625	0	0	0	3		0	2	1	0	0	0	0
0	1	1	60	152	55	23.81	77	131	79	14.1	14	0.6	0.6	1	1	0.5	1	-0.25	-1	0.375	0.5	0	0	0	3		0	1	0			1	0
0	1	1	60	155	40	16.65	73	97	48	14.1	13	0.4	0.3	1	1	-2.5	-1.5	-0.75	-0.5	-2.875	-1.75	0	0	0	3		0	2	1	0	0	0	0
0	1	1	84	149	41	18.47	64	136	58	14.1	14	0.8	0.8	1	1	1	1.5	-0.25	-0.25	0.875	1.375	0	0	0	1	1	0	1	0	0	0	0	0
0	1	0	87	165	67	24.61	58	117	52	13.1	11		0.5		1	2.5	2.75	-2	-1.25	1.5	2.125	1	0	1	3	3	0	1	0	0	0	0	0
0	1	0	77	168	62	21.97	78	141	78	13.1	13	1	0.8	1	1	-0.5	-1.25	-1	-0.75	-1	-1.625	1	0	0	4	3	0	2	1	1	0	1	0
0	1	1	75	151	61	26.75	92	136	65	15.1	14	0.5	0.6	0.8	1	1.25	1.5	-1.75	-2.5	0.375	0.25	1	1	1	3	2	0	1	0	0	0	1	0
0	1	1	74	156	44	18.08	73	120	62	18.1	19	0.4	0.3	1	1	0.25	1.5	-1.75	-0.75	-0.625	1.125	1	1	0	4	3	0	3	1	0	0	0	0
0	1	1	72	158	53	21.23	73	113	61	14.1	13	0.6	0.6	1	1	1.5	4.5	-0.5	-0.25	1.25	4.375	0	1	0	2	1	0	4	1	0	0	0	0
0	1	1	72	145	57	27.11	96	124	79	14.1	15	0.3	0.4	0.6	0.6	-1.5	-1.75	-1.25	-1.25	-2.125	-2.375	0	0	0	3		0	1	0	0	0	0	0
0	1	0	70	164	64	23.8	73	158	92	15.1	14	0.5	0.6	1	1	-0.25	0.5	-1	-1.25	-0.75	-0.125	1	0	0	3		1	2	1	1	0	0	0
0	1	1	70	156	57	23.42	90	121	72	18.1	20	0.6	0.6	1	1	0	-0.5	-2	-0.75	-1	-0.875	0	0	1	3		0	4	1	0	0	0	0
0	1	0	68	154	49	20.66	95	132	63	14.1	15	0.3	0.15	1	1		-3.5		-4		-5.5	0	0	0	3		0	2	1	0	0	1	0
0	1	1	68	156	45	18.49	67	127	77	15.1	14	0.8	0.8	1	1	2.75	2.5	-0.75	-0.5	2.375	2.25	0	0	0	3	2	1	3	1	0	1	0	0
0	1	0	65	167	60	21.51	67	127	75	13.1	13	1.2	1.2	1.2	1.2	1.25	1	-0.75	-1	0.875	0.5	1	0	0	3	2	0	3	1	0	1	1	0
0	1	1	64	159	38	15.03	86	103	68	14.1	15	0.8	0.8	1	1	1.25	1.25	-1.5	-1.5	0.5	0.5	0	0	0	2	1	1	2	1	0	0	0	0
0	1	0	64	166	61	22.14	81	116	71	14.1	13	1.2	1.2	1.2	1.2	1.25	1	-0.75	-0.75	0.875	0.625	0	0	0	3	3	0	3	1	1	1	1	0
0	1	1	61	156	66	27.12	77	118	64	13.1	14	1	1	1	1	1.75	1.5	-0.75	-0.75	1.375	1.125	0	0	0	3	2	0	3	1	0	0	0	0
0	1	0	61	168	65	23.03	76	126	78	15.1	13	0.25	0.25	1	1	-2	-1.5	-1.25	-1	-2.625	-2	0	0	0	3	2	1	3	1	1	1	1	0
0	1	1	62	153	64	27.34	72	132	84	15.1	15	0.5	0.5	1	1	2	1.5	-1	-0.5	1.5	1.25	1	1	0	3	1	0	3	1	0	0	0	0
0	1	1	60	168	69	24.45	71	137	85	16.1	17	0.1	0.4	0.6	1	2	2.75	-0.75	-0.25	1.625	2.625	0	0	0	3		0	3	1	0	0	1	0
0	1	1	58	155	51	21.23	100	98	64	15.1	15	1	1	1	1	0.25	0	-0.25		0.125	0	0	0	0	3		1	2	1	0	0	1	0
0	1	1	57	159	52	20.57	73	104	62	15.1	13	0.25	0.5	1	1	3.25	3.5	-0.5	-1.25	3	2.875	0	0	0	3		0	2	1	0	0		0
0	1	1	57	157	58	23.53	81	112	68	15.1	15	0.8	0.6	1	1	1.5	2.5	-0.25	-0.25	1.375	2.375	0	0	0	3	1	1	2	1	0	0	0	0
0	1	1	55	153	44	18.8	78	114	65	13.1	14	0.3	0.3	1	1	-2.25	-2	-0.5	-0.75	-2.5	-2.375	0	0	0	4	2	0	2	1	0	0	0	0
0	1	0	53	177	87	27.77	91	132	72	14.1	14	1	1	1	1	1	1.25	-0.5	-0.5	0.75	1	0	0	1	3	3	1	4	1	0	1	1	0
0	1	0	52	168	68	24.09	82	134	77	15.1	14	1	0.8	1	1	0.25	0	-1.25	-0.75	-0.375	-0.375	0	0	1	3	2	1	2	1	1	1	1	0
0	1	0	52	173	80	26.73	98	180	109	17.1	15	0.8	0.5	1	0.6	0.5	0.75	-1	-2	0	-0.25	1	0	0	3	3	1	2	1	1	0	1	0
0	1	0	51	173	77	25.73	89	142	89	15.1	14	0.15	0.6	1	1.2	-1	-0.5	-2	-1.25	-2	-1.125	1	0	0	3	2	0	3	1	0	0	1	0
0	1	0	73	168	78	27.64	74	145	63	13.1	14	1	1	1	1	2.25	1.75	-1.75	-1.75	1.375	0.875	1	1	0	4			1	0	1	0		0
0	1	0	72	171	67	22.91	85	137	85	13.1	14	0.04	0.15	0.6	0.6	-8.75	-2.5	-2.75	-1.75	-10.125	-3.375	0	0	0	3	2		2	1	1	0	1	1
0	1	1	71	153	46	19.65	88	158	91	14.1	14	0.4	0.12	1	1	0	-3	-1.5	-0.25	-0.75	-3.125	1	0	0	4	3	1	4	1	0	0	1	0
0	1	1	67	150	50	22.22	69	152	58	14.1	15	0.8	0.8	1	1	3	3.25	-1.75	-1.75	2.125	2.375	1	0	0	3					0	1	1	0
0	1	1	66	153	50	21.36	82	118	73	14.1	14	0.6	0.5	0.6	0.6	1.5	1.75	-1	-1.5	1	1	0	0	0	1	1	0	2	1	0	0	1	0
0	1	0	90	162	52	19.81	81	137	61	13.1	13		0.06		0.1		4		-6.75		0.625	0	1	0	3	1	0	1	0			1	0
0	1	1	58	156.5	62.7	25.6	88	146	92	18.1	16	0.5	0.6	1	1	2	1.75	-1	-0.5	1.5	1.5	1	1	0	1	1	0	1	0				0
0	1	0	60	149	47	21.17	79	156	80	13.1	14	0.4	0.3	1	1	2.25	2.5	-1		1.75	2.5	1	1	1	1	1	0	1	0				0
0	1	0	85	178	74	23.36	83	128	64	13.1	13	0.6	0.8	0.6	1	0.5	1.25	-0.25	-1.5	0.375	0.5	0	0	0	2		0	1	0	1	1	1	0
0	1	1	54	159	42.55	16.83	67	125	61	14.1	14	0.4	0.4	1	1	3	3.75	-0.5	-1.75	2.75	2.875	0	1	0	3	1	0	4	1				0
0	1	1	87	157	61	24.75	112	169	94	14.1	14	0.12	0.12	0.3	0.25	3.25	2.25	-1.5	-0.5	2.5	2	1	1	0	1	1	0	1	0	0			0
0	1	0	77	165	60	22.04	86	139	79	14.1	12	0.4	0.5	0.8	0.6							0	0	0	3	1	0	1	0	0	0	1
0	1	1	77	152	48	20.78	63	138	64	10.1	10	0.15		0.5		-0.25	3.5	-0.75	-0.5	-0.625	3.25	0	0	0	3	1	0	1	0	0	0	0	0
0	1	1	77	155	51	21.23	81	130	77	14.1	13	0.2	0.25	0.4	0.5	0.75	2.25	-2	-0.25	-0.25	2.125	0	1	0	1	1	0	1	0				0
0	1	1	73	154.5	69.3	29.03	72	135	71	14.1	13	0.25	0.3	0.5	0.6	1.75	1.75	-0.5	-0.5	1.5	1.5	1	0	0	1	1	0	2	1	0	0	0	0
0	1	1	75	151.5	57	24.83	80	166	83	15.1	15	0.2	0.15	0.4	0.3	1.75	3.5	-0.75	-1.75	1.375	2.625	1	1	0	1	1	0	1	0				0
0	1	0	73	155	51	21.23	76	128	70	12.1	13	0.1	0.4	0.1	0.5	3	3	-0.5	-1	2.75	2.5	0	1	0	2		0	1	0	1	0	1	0
0	1	0	71	171	60	20.52	79	138	76	14.1	15	0.4	0.4	1	1	3	2.75	-1.25	-2	2.375	1.75	0	0	0	4	3	1	2	1	1	1	1	0
0	1	1	70	141	40	20.12	81	149	55	14.1	13	0.3		1		-1.5		-1.75		-2.375		1	0	0	1		0	1	0	0	0	0	0
0	1	0	70	173	77	25.73	80	128	76	13.1	13	0.6	0.8	1	1	2	1.5	-0.5	-0.5	1.75	1.25	0	1	1	3	1	0	4	1	1	0	1	0
0	1	1	70	146	51.25	24.04	70	146	67	17.1	16	0.4	1	1	1	2	0.75	0.75	0.25	2.375	0.875	1	1	0	2		0	1	0	0	0	0	0
0	1	1	68	155	66	27.47	74	138	77	14.1	15	0.4	0.6	1	1	2.25	2.5	-1	-1	1.75	2	1	1	1		1	0	4	1	0	0	1	0
0	1	1	65	151	62	27.19	92	153	84	14.1	15	0.6	0.4	0.6	0.6	3	2.75	-0.25	-0.5	2.875	2.5	1	1	0	2	1	0	2	1				0
0	1	1	66	154	53	22.35	92	148	79	14.1	14	0.25	0.25	0.25	0.25	2.25	2.25	-2	-0.75	1.25	1.875	1	1	0	1	1	0	2	1				0
0	1	1	62	157	64	25.96	92	134	88	16.1	18	0.5	0.6	1	1	1.75	1.5	-0.75	-0.5	1.375	1.25	1	0	0	3	1	0	1	0	0	0		0
0	1	0	63	171	73	24.96	62	116	64	14.1	16	0.8	0.8	1	1	2.5	2	-1.5	-1	1.75	1.5	0	1	0	3	1	1	2	1	1		1	0
0	1	1	62	155	67	27.89	98	154	78	15.1	17	0.5	0.6	0.5	1	1	1.75	-0.5	-0.5	0.75	1.5	1	1	0	1	1	0	2	1			1	0
0	1	1	60	151.5	55	23.96	95	145	81	14.1	15	0.1	0.12	0.1	0.12							1	1	0	3	1	0	1	0
0	1	1	61	151	55.5	24.34	67	138	65	17.1	14	0.08	0.15	0.08	0.15	0	-1	-0.75	-0.25	-0.375	-1.125	1	1	0	1	1	0	1	0				0
0	1	1	60	155	70	29.14	88	115	75	13.1	14	1	1	1	1	0.75	0.5	-0.25	-0.25	0.625	0.375	0	0	0	2		0	1	0	0	0		0
0	1	1	57	147.5	26.5	12.18	103	90	67	15.1	14	0.08	0.4	0.08	0.4	1.75	2	-1	-0.75	1.25	1.625	0	1	0	2	1	0	1	0				0
0	1	1	56	149	58	26.12	77	134	81	13.1	14	0.8	0.8	1	1	2	0.75	-1.75	-0.25	1.125	0.625	1	1	0	1	1	0	1	0			0	0
0	1	1	55	154.5	62.5	26.18	79	136	89	15.1	14	0.8	0.8	1	1	0.25	0.25	-0.25	-0.5	0.125	0	1	1	0	1	2	0	2	1	0	0	0	0
0	1	1	51	158.5	61.75	24.58	73	115	67	14.1	14	0.6	0.8	1	1	0	0.5	-0.5	-0.75	-0.25	0.125	0	1	1	1	1	0	1	0	0	0	1	0
0	1	0	62	174	83	27.41	69	146	69	14.1	14	0.6	0.6	1	1	1.25	2	-0.5	-1.5	1	1.25	1	1	1	1	1	1	4	1		1	1	0
0	1	1	69	157	82	33.27	70	167	79	14.1	14	0.5	0.5	1	1	1.5	2	-0.75	-0.25	1.125	1.875	1	1	1	1	1	1	2	1	0	0	0	0
0	1	1	68	152	49	21.21	103	132	71	11.1	12	0.5	0.5	1	1	2	2	-1.25	-0.75	1.375	1.625	1	1	1	2	1	0	1	0			1	0
0	1	0	67	170	84	29.07	75	169	91	14.1	15	0.4	0.6	1	1	2	2.5	-0.25	-1.25	1.875	1.875	1	1	0	1	1	0	1	0	0	0	1	0
0	1	0	65	168	67	23.74	76	129	72	19.1	16	0.5	0.3	1	1	1.75	2.25	-1.5	-1.25	1	1.625	0	1	0	1	3	0	1	0	0	1	1	0
0	1	1	75	148	47	21.46	70	114	65	13.1	14	0.12	0.12	0.25	0.4	-2	2	-1.25	-0.75	-2.625	1.625	0	1	0	2	1	0	1	0				0
0	1	0	70	179.5	82	25.45	82	135	76	13.1	15	0.4	0.4	0.5	0.5	2	1.5	-0.75	-0.25	1.625	1.375	0	1	0	3	1	1	3	1			1	0
0	1	0	69	177	94	30	93	126	73	13.1	13	0.6	0.6	1	0.6	1.25	0.5	-0.75		0.875	0.5	1	1	0	1	1	0	2	1	1	1	1	0
0	1	1	66	159	84	33.23	71	118	67	13.1	13	0.5	0.25	0.6	0.6	2	1.25	-1	-0.25	1.5	1.125	1	1	0	1	1		1	0			1	0
0	1	1	67	133	49	27.7	88	127	63	15.1	15	0.3	0.3	0.6	0.4	3	2.5	-0.75	-1	2.625	2	0	1	0	1	3	0	1	0				0
0	1	1	68	148	49	22.37	96	186	81	19.1	16	0.12	0.04	0.12	0.04	3	2.5	-2	-1.5	2	1.75	1	1	0	1	1	0	1	0				0
0	1	0	75	152	57	24.67	103	161	83	15.1	15	0.3	0.5	0.3	0.5	1	0.75	-1.25	-0.25	0.375	0.625	1	1	0	2	1	0	1	0	0	0	0	0
0	1	1	70	149	51	22.97	73	127	64	18.1	18	0.5	0.5	0.6	0.6	2	1.75	-1.75	-1.25	1.125	1.125	0	1	0	1	1	0	1	0				0
0	1	1	85	141	38	19.11	74	142	71	14.1	14	0.12	0.15	0.2	0.15	-0.5	1.75	-2.25	-3.25	-1.625	0.125	1	0	0	1		0	1	0	0	0		0
0	1	1	64	148	50	22.83	73	152	79	14.1	13	0.6	0.2	1	0.6	1.5	3.5	-0.75	-1.75	1.125	2.625	1	0	0	1		0	1	0	0	0	0	0
0	1	0	61	156	65	26.71	89	126	85	15.1	15	0.15	0.15	0.6	0.6	3.5	3.75	-0.25	-0.75	3.375	3.375	0	0	0	3	2	1	3	1	1	1	1	0
0	1	0	59	167	76	27.25	76	136	82	16.1	15	0.25	0.5	0.5	0.6	3.25	2.25	-3.25	-1.5	1.625	1.5	0	1	0	3	3	0	2	1	1		1	0
0	1	1	58	149	43	19.37	77	118	62	18.1	17	0.6	0.6	1	1	1	1.25	-0.25	-0.25	0.875	1.125	0	0	0									0
0	1	0	84	161	60	23.15	95	115	78	14.1	15	0.4	0.4	0.5	0.5	1.75	2.5	-0.25	-1.5	1.625	1.75	1	0	0	3		0	1	0	1	0	1	0
0	1	1	86	141	39	19.62	89	155	98	14.1	14	0.3	0.6	0.3	0.6	1.75	2.75	-0.75	-2.25	1.375	1.625	1	0	0	1		0	1	0	0	0		0
0	1	1	85	149	49	22.07	75	169	72	15.1	14	0.2	0.12	0.2	0.12							1	0	0	1	1	1	1	0
0	1	1	85	141	44	22.13	74	196	82	15.1	14	0.15	0.5	0.4	0.6	1.75	0.5	-2.25	-2.5	0.625	-0.75	1	0	0	1		0	1	0	0	0		0
0	1	1	81	149	79	35.58	82	144	55	13.1	13	0.3	0.2	1	0.25	2.75	-0.75	-1.5	-1.5	2	-1.5	1	0	0	1		0	1	0	0	0		0
0	1	1	75	146	47	22.05	95	160	85	14.1	14	0.25	0.06	0.3	0.2	0.25	-0.25	-0.5	-1.25	0	-0.875	1	0	0	1		0	1	0	0	0	0	0
0	1	0	76	165	66	24.24	69	161	97	14.1	14	0.25	0.3	0.6	1	-0.25	0.75	-3.75	-2.75	-2.125	-0.625	1	1	0	3								0
0	1	1	76	150	42	18.67	67	117	60	13.1	13	0.3	0.25	0.5	0.6	4	4	-1.25	-1.75	3.375	3.125	0	0	0	1	1	0	1	0	0	0	1	0
0	1	1	70	145	84	39.95	84	143	87	14.1	15	0.6	0.6	0.6	0.6	1.75	1.75	-0.75	-0.5	1.375	1.5	1	0	0	1		0	1	0	0	0		0
0	1	1	69	154	65	27.41	73	132	83	14.1	14	0.3	0.5	0.6	0.6	2	1	-0.75	-0.25	1.625	0.875	0	0	0	2		0	1	0	0	0	1	0
0	1	1	68	149	71	31.98	75	140	100	15.1	15	0.6	0.5	1	1	1	2	-1.25	-1	0.375	1.5	1	0	0	1		0	1	0	0	0	0	0
0	1	1	68	140	53	27.04	75	169	79	14.1	14	0.4	0.25	0.4	0.5	2.25		0.5		2.5		1	0	0	1		0	1	0	0	0	0	0
0	1	0	66	166	49	17.78	72	133	76	12.1	14	0.12	0.4	1	1	3	3	-0.5	-1	2.75	2.5	0	0	0	3	2	0	2	1	0	0	0	0
0	1	0	67	161	63	24.3	64	136	56	12.1	13	0.8	0.6	1	1	0.75	0	-1	-1.25	0.25	-0.625	0	0	0	1		0	1	0	0	0	1	0
0	1	0	67	164	71	26.4	95	145	90	15.1	15	0.8	0.8	1	1	1.25	2	-1.5	-0.25	0.5	1.875	1	0	0	2		0	1	0	1	0	1	0
0	1	1	66	157	52	21.1	74	141	77	14.1	15	0.5	0.5	1	1	1.5	1.25	-0.25	-0.25	1.375	1.125	1	0	0	2		0	1	0	0	0	0	0
0	1	1	65	159	59	23.34	67	109	71	14.1	15	0.6	0.6	1	1	0.5	0.5	-0.75	-0.75	0.125	0.125	0	0	0	2	2	0	2	1	0	0	0	0
0	1	1	65	156	50	20.55	68	120	69	15.1	15	0.25	0.4	0.3	0.4	0.25	1.5	0.5	1	0.5	2	0	0	0	1	1	0	1	0	0	0	0	0
0	1	1	64	148	64	29.22	87	130	83	14.1	13	0.6	0.4	1	1	2.5	2.75	-0.75	-0.75	2.125	2.375	0	0	0	3	2	0	2	1	0	0	0	0
0	1	1	64	151	56	24.56	106	143	93	15.1	16	0.5	0.6	1	1	2.25	2	-0.75	-0.75	1.875	1.625	1	0	0	1		0	1	0	0	0	0	0
0	1	1	64	162	71	27.05	74	134	74	14.1	15	0.2	0.25	0.5	0.4	2.75	2.75	-1	-1.25	2.25	2.125	1	1	0	1		0	1	0	0	0	0	0
0	1	1	63	146	50	23.46	67	101	50	15.1	15	0.8	0.8	1	1	0.75	1	-0.5	-0.5	0.5	0.75	0	0	0	3		0	1	0	0	0		0
0	1	1	62	156	85	34.93	72	139	77	15.1	14	0.1	0.02	0.12	0.02	-9.75	-12	-2.25	-0.5	-10.875	-12.25	1	0	0			0	1	0	0	0	0	1
0	1	0	62	171	77	26.33	83	173	100	16.1	14	0.8	1	1	1	1	0.75	-0.25	-0.25	0.875	0.625	1	1	0	3		0	1	0	0	1	0	0
0	1	1	62	154	68	28.67	65	147	71	16.1	15	0.8	0.25	1	0.4	0.75	0.5	-0.25	-0.75	0.625	0.125	1	0	0	2		0	1	0	0	0		0
0	1	1	62	156	57	23.42	88	126	80	15.1	15	0.8	0.8	1	1	1.5	1	-0.75		1.125	1	0	1	0			0	1	0	0	0		0
0	1	1	62	158	52	20.83	68	135	82	15.1	16	0.4	0.5	0.5	0.5	2.75	2.75	-1.25	-1.25	2.125	2.125	0	0	0	2		0	1	0	0	0	0	0
0	1	1	61	161	47	18.13	75	125	65	14.1	14	0.5	0.4	1	1	2	2.25	-0.5	-0.75	1.75	1.875	0	0	0	1		0	1	0	0	0	0	0
0	1	1	60	156	64	26.3	78	107	58	15.1	14	0.5	0.6	0.8	0.8	1	1.25	1.25	1.25	1.625	1.875	0	0	0	2	2	0	2	1	0	0	0	0
0	1	1	59	142	45	22.32	73	120	75	16.1	15	0.4	0.4	0.6	0.6	2.5	2	-0.75	-1	2.125	1.5	0	0	0	1		0	1	0	0	0		0
0	1	1	59	156	63	25.89	93	152	90	14.1	14	0.6	0.6	1	1	1.25	1.25	-1	-0.5	0.75	1	1	0	0	2		0	1	0	0	0	1	0
0	1	0	57	171	76	25.99	77	104	61	14.1	14	0.5	0.6	0.5	0.8	-0.5		-0.5		-0.75		0	1	0	2	1	0	4	1	1	0	1	0
0	1	1	56	157	60	24.34	72	142	82	14.1	15	0.8	0.8	1	1	0.5	1.25	-0.25	-0.5	0.375	1	1	1	0	2	1	0	2	1	0	0	0	0
0	1	1	57	144	40	19.29	72	121	64	13.1	13	0.6	0.6	1	1	0.5	1.5	-0.25	-0.5	0.375	1.25	0	0	0	2		0	1	0	0	0		0
0	1	0	54	156	56	23.01	90	165	89	14.1	14	1	0.8	1	1	0.25	0.5		0.5	0.25	0.75	1	0	0	3	2	0			0	0		0
0	1	1	56	158	48	19.23	74	113	62	14.1	14	0.8	0.8	1	1	0.75	1		-0.25	0.75	0.875	0	0	0	1		0	1	0	0	0	0	0
0	1	1	56	148	61	27.85	92	135	83	15.1	15	1	1	1	1	0.5	0.5	-0.25	-0.25	0.375	0.375	0	0	0	2		0	1	0	0	0		0
0	1	1	56	152	46	19.91	80	140	77	13.1	13	0.8	0.8	1	1	1	0.75	-0.5	-0.25	0.75	0.625	1	0	0	3	1							0
0	1	1	55	149	58	26.12	67	106	55	13.1	13	0.5	0.5	1	1	2.5		-0.75		2.125		0	0	0	3		0	1	0	0	0	0	0
0	1	1	54	144	55	26.52	87	118	71	14.1	14	0.4	0.5	1	1	1.75	1.75	-0.75	-0.75	1.375	1.375	0	0	0			0	1	0	0	0	0	0
0	1	0	53	168	88	31.18	86	133	86	15.1	15	0.25	0.3	0.5	0.4	-0.75	-0.5	-0.5	-1	-1	-1	1	0	0	2	1	1	2	1	0	0	0	0
0	1	0	70	156	58	23.83	67	160	92	15.1	15	0.5	0.6	0.6	0.6	0.75	1.5	-0.5	-1.25	0.5	0.875	1	0	0	2	1		2	1	1	0	1	0
0	1	1	70	155	50	20.81	73	123	66	15.1	14	0.25	0.2	0.5	1	3	2.5	-1.75	-1.25	2.125	1.875	0	0	0	1	1	0	1	0	0	0	0	0
0	1	1	70	153	64	27.34	76	169	90	14.1	16	0.4	0.3	0.6	0.4	1.25	1	-1.25	-0.75	0.625	0.625	1	0	0	2	1	1	4	1	0	0	0	0
0	1	1	85	150	53	23.56	63	174	75	12.1	13	0.05	0.2	0.25	0.4	1.5	1	-2.25	-2.5	0.375	-0.25	1	0	0	1		0	1	0	0	0	0	0
0	1	0	82	169	72	25.21	94	138	71	13.1	14	0.4	0.5	0.6	0.5	-0.5	1.75	-1	-0.5	-1	1.5	1	0	1	3	3	0	2	1	1		1	0
0	1	0	80	152	43	18.61	77	162	64	11.1	13	0.5	0.4	0.6	0.5	0.5	-0.75	-0.5	-0.25	0.25	-0.875	1	0	0	1		0	1	0	1	0	0	0
0	1	1	78	146	50	23.46	76	129	73	12.1	13	0.6	0.6	0.6	0.6		0.75		-0.75		0.375	0	0	0	1		0	1	0	0	0	0	0
0	1	1	77	146	48	22.52	87	110	54	14.1	15	0.5	0.06	0.5	0.06		1		-0.75		0.625	1	0	1	3	1	0	2	1			1	0
0	1	1	76	150	60	26.67	85	243	111	16.1	15	0.1	0.1	0.5	0.4	-2.25	-2.75	-1.5	-1.5	-3	-3.5	1	1	0									0
0	1	1	74	159	51	20.17	81	165	103	13.1	14	0.5	0.4	0.6	0.5	1.25	0.5	-1	-0.75	0.75	0.125	1	0	0	3		0	1	0	0	0	0	0
0	1	1	73	150	65	28.89	73	148	70	13.1	14	0.4	0.4	1	0.4	-1		-1		-1.5		1	0	0			1	2	1	0	0	1	0
0	1	1	72	148	37	16.89	76	125	60	14.1	13	0.02	0.25	0.15	0.3	2	0.25	-1.5	-0.75	1.25	-0.125	0	0	0	1		0	1	0	0	0	0	0
0	1	1	72	147	34.9	16.15	85	162	76	14.1	13	0.6	0.6	1	0.6	1.25	0.5	-1.5	1	0.5	1	1	0	0	2		0	1	0	0	0	0	0
0	1	0	70	168	56	19.84	83	116	57	13.1	13	0.15	0.12	0.5	0.5	2.5	5.75	-0.5	-4	2.25	3.75	0	0	0			0	1	0	1		1	0
0	1	1	67	151	60	26.31	60	153	87	15.1	16	0.25	0.25	0.5	0.5	2.5	2	-0.75	-0.75	2.125	1.625	1	0	0	1		0	1	0	0	0	0	0
0	1	0	68	156	49	20.13	67	100	60	14.1	16	0.6	0.5	1	0.5	2.25		-1		1.75		0	0	0	2		0	1	0	1		0	0
0	1	1	67	165.5	62	22.64	84	150	75	17.1	16	0.4	0.6	0.6	1	1.75	2	-1	-1.5	1.25	1.25	1	1	0	2		0	1	0	0	0	1	0
0	1	1	67	159	66.5	26.3	82	162	96	15.1	15	0.3	0.4	0.6	0.6	2	2	-1	-0.75	1.5	1.625	1	0	0	1	1	0	1	0	0	0	0	0
0	1	1	67	148.5	52	23.58	80	107	59	14.1	15	0.5	0.5	0.6	1	0.75	0.5	-1	-0.5	0.25	0.25	0	0	0	1			1	0	0	0	0	0
0	1	0	66	169	74	25.91	68	132	82	14.1	15	0.4	0.2	0.5	1	2.75	3.25	-1.5	-1.5	2	2.5	0	0	0	3		0	2	1	0	0	1	0
0	1	0	66	165	51	18.73	85	117	75	13.1	13	0.3	0.4	0.6	1	2.75	3.25	-1.25	-2	2.125	2.25	0	0	0	2		0	2	1	0	0	0	0
0	1	0	64	177	72	22.98	60	105	67	12.1	12	0.04	1.2	0.04	1.2	1	0.5			1	0.5	0	1	0	3		0	2	1	1	0		0
0	1	1	64	168	74	26.22	73	134	84	14.1	14	0.5	0.8	0.6	1	1.25	1	-1.25	-0.75	0.625	0.625	0	0	0	1		0	1	0	0	0	0	0
0	1	1	62	158	52	20.83	80	120	68	14.1	13	0.6	0.4	1	1	0.75	0.75	-0.5	-1	0.5	0.25	0	0	0	1		1	2	1	0	0	0	0
0	1	1	60	163	57	21.45	81	143	82	14.1	14	0.6	0.6	1	1	1.25	1.25	-0.5	-0.25	1	1.125	1	1	0	1	1	0	1	0	0	0	0	0
0	1	1	61	155	60	24.97	80	122	73	14.1	13	0.4	0.4	1	1	1.75	2	-0.75	-0.25	1.375	1.875	0	0	0	1		0	1	0	0	0	0	0
0	1	1	60	151	57	25	86	162	97	14.1	14	0.4	0.5	1	1	2.75	2.5	-1	-1	2.25	2	1	0	0	1	1	0	2	1	0	0	0	0
0	1	0	58	168	65	23.03	76	133	83	13.1	15	0.2	0.5	0.5	1	2.5	1.25	-3	-1.75	1	0.375	0	0	0	2	1	1	2	1	1	1	1	0
0	1	0	57	173	80	26.73	66	133	95	14.1	14	0.6	0.8	1	1	6	0.25	-1	-0.75	5.5	-0.125	1	0	0	3	1	1	4	1	1	1	1	0
0	1	1	58	160	55	21.48	87	126	75	14.1	15	0.5	0.8	0.6	1	1.5	1.25	-1	-1	1	0.75	0	0	0	2		0	1	0	0	0	1	0
0	1	0	58	169	67	23.46	85	144	84	14.1	13	0.06	1	0.06	1	-6	0.5	-0.75	-0.75	-6.375	0.125	1	0	0	4		0	4	1	0	0	1	1
0	1	1	57	164	66	24.54	74	128	77	14.1	14	0.5	0.5	1	1	0	0.25	-0.5	-0.5	-0.25	0	0	0	0	3	1	0	1	0	0	0	0	0
0	1	1	56	152	66	28.57	82	125	79	15.1	15	0.6	0.5	0.6	0.5							1	0	0	2	1	0	2	1	0
0	1	0	56	165	66	24.24	91	125	83	14.1	17	0.8	0.15	1	0.25	0.75	1.75	-1.25	-5.5	0.125	-1	0	1	0	3	2	0	1	0	1	0	0	0
0	1	1	54	162.5	78	29.54	129	102	72	13.1	12	0.6	0.8	0.6	1	0	0.25	-0.5	-0.25	-0.25	0.125	0	1	0	2		1	2	1	0	0	0	0
0	1	1	50	163.5	65.3	24.43	94	115	78	13.1	13	0.8	0.8	1	1	1	1	-0.5	-0.25	0.75	0.875	0	0	0	2	1	1	4	1	0	0	0	0
0	1	1	55	165	72	26.45	91	143	90	15.1	14	0.3	0.3	0.4	0.4	1.5	0.75	-0.25	-0.25	1.375	0.625	1	1	0	2		0	1	0	0	0	0	0
0	1	0	54	171	92	31.46	73	124	84	15.1	15	0.12	0.08	0.25	0.08	-2.25		-0.75		-2.625		1	0	0	1		0	1	0				0
0	1	1	50	155	51	21.23	74	126	69	14.1	14	1	0.6	1	0.6	0.5	0.75	-0.25	-0.25	0.375	0.625	0	1	0	3								0
0	1	1	69	150	56	24.89	82	142	51	11.1	13	0.5	0.02	1	0.02	-0.75				-0.75		1	0	0	3	1		2	1			0	0
0	1	1	95	152	52	22.51	66	135	63	14.1	14	0.1	0.3	0.1	0.3							1	0	0		2	0	1	0	0	0	1
0	1	0	86	158	54	21.63	68	144	70	14.1	13	0.3	0.15	0.3	0.25		0.5		-2		-0.5	1	1	0	1	1	0	1	0	0	0		0
0	1	1	83	147.5	36	16.55	82	195	70	13.1	13	0.6	0.6	0.8	0.8	1	0.25	-2	-2	0	-0.75	1	0	0	2		0	1	0	0	0	0	0
0	1	1	80	138	42	22.05	75	146	70	14.1	14	0.05	0.15	0.3	0.4	-0.5	1	-1.75	-1.5	-1.375	0.25	1	0	0	1	1	0	1	0	0	0	0	0
0	1	0	75	167	62	22.23	65	140	88	12.1	12	0.3	0.4	0.5	0.6	-1.25	-1	-1		-1.75	-1	1	0	0	2	2	0	1	0	0	0	1	0
0	1	1	74	157	57	23.12	70	147	96	14.1	14	0.25	0.15	0.4	0.5	1.5	2	-0.5	-0.5	1.25	1.75	1	0	0	2		0	3	1	0	0	0	0
0	1	1	71	156.5	53	21.64	63	156	86	14.1	17	0.4	0.3	0.5	0.5	4.5	2.25	-2.75	-0.25	3.125	2.125	1	0	0	2		0	1	0	0	0	0	0
0	1	1	68	151	42	18.42	75	110	64	14.1	15	0.6	0.6	1	1	0.5	0.75	-1	-0.5	0	0.5	0	0	0	2	1	0	1	0	0	0	0	0
0	1	1	68	154	49	20.66	64	172	97	15.1	14	0.4	0.5	0.4	0.5	1.75	1.25	-1.75	-1.5	0.875	0.5	1	0	0	1		0	1	0	0	0	0	0
0	1	1	67	147	56	25.92	70	120	74	17.1	15	0.3	0.4	0.5	0.5	2.25	2.25	-0.5	-1.25	2	1.625	1	1	0	1	1	0	1	0	0	0	0	0
0	1	1	67	156	65	26.71	81	128	78	14.1	16	0.4	0.4	0.6	0.8	1.5	1.75	-2	-2	0.5	0.75	0	1	0	1		0	1	0	0	0	1	0
0	1	1	65	154	50	21.08	97	171	87	14.1	14	0.4	0.02	0.5	0.25	2.25	0.25	-2	-2.75	1.25	-1.125	1	0	0	3		0	3	1	0	0	1	0
0	1	0	67	164	55	20.45	89	133	83	13.1	13	0.8	0.5	1	1	2.25	1.75	-0.25	-0.25	2.125	1.625	0	0	0	3	1	0	3	1	1	0	0	0
0	1	1	66	156.5	55	22.46	81	185	101	14.1	14	0.3	0.25	1	0.5	1.5	2			1.5	2	1	0	0	1		0	2	1	0	0	0	0
0	1	0	65	174	62	20.48	78	138	87		15	0	0.5	0	1		1.25		-2.25		0.125	1	0	0	2	1	0	2	1	1	0	1	0
0	1	1	64	151	53	23.24	75	134	76	14.1	13	0.15	0.15	0.5	1	2.5	-1.5	-0.25	-0.5	2.375	-1.75	0	1	0	3		0	1	0	0	0		0
0	1	0	63	148	56	25.57	80	118	67	19.1	15	0.12	0.12	0.4	0.4	1.5	1.5	-0.25	-0.5	1.375	1.25	0	0	0	1	1	0	1	0	0	0	0	0
0	1	1	64	156	54	22.19	88	115	69	14.1	15	0.25	0.15	0.25	0.3	0.5	0.25	-1.75	-2.75	-0.375	-1.125	0	1	0	1		0	1	0	0	1	1	0
0	1	1	63	146	61	28.62	83	115	77	14.1	14	0.6	0.8	1	1	0.5	0.75	-0.5	-0.25	0.25	0.625	1	0	0	1		1	1	0	0	0	0	0
0	1	1	62	156.5	51	20.82	89	160	89	12.1	12	0.5	0.5	0.6	0.6	2.5	2.5	-1.25	-1.75	1.875	1.625	1	0	0	1		0	1	0	0	0	0	0
0	1	0	61	158	55	22.03	86	131	75	14.1	14	0.4	0.5	1	1	2	1.75	-1	-0.75	1.5	1.375	0	0	0	2		0	1	0	1			0
0	1	0	61	171.5	68	23.12	88	143	93	14.1	14	0.5	0.5	0.6	1	2.75	2	-2	-1.25	1.75	1.375	1	0	0	2		0	2	1	1	1	1	0
0	1	0	59	172	94	31.77	93	147	103	15.1	14	0.15	0.2	1	1	3.5	3.25	-1.25	-1	2.875	2.75	1	0	1	3	2	0	2	1	0	0		0
0	1	1	60	160	55	21.48	79	144	84	15.1	14	0.6	0.5	1	1	2.5	2.5	-1.75	-1	1.625	2	1	0	0	1	1	0	1	0	0	1	1	0
0	1	1	57	145	61	29.01	87	148	83	18.1	20	0.4	0.5	0.6	0.8	2	3.25	-4	-5.25	0	0.625	1	1	0	3	1	0	2	1	0	0	0	0
0	1	1	54	156	72	29.59	80	119	85	15.1	15	0.6	0.5	0.6	0.6	0.5	0.75	-0.5	-0.25	0.25	0.625	1	0	0	1	2	1	2	1	0	0	1	0
0	1	1	53	154	56	23.61	73	134	79	14.1	14	1.2	1.2	1.2	1.2	0.75	0.25	-0.5		0.5	0.25	0	0	0	1		1	2	1	0	0	0	0
0	1	0	71	170	68	23.53	76	155	80	14.1	14	0.5	0.4	0.6	0.6	-0.75	-0.5	-0.75	-1.25	-1.125	-1.125	1	1	0	3		0	3	1	1	0	0	0
0	1	0	70	155	63	26.22	85	135	73	16.1	13	0.15	0.25	0.4	0.4	-2	-1.5	-1.75	-0.5	-2.875	-1.75	1	1	0	3		0						0
0	1	0	53	163	62	23.34	66	110	62	11.1	15	0.8	1	1	1	1.25	1	-1.25	-1	0.625	0.5	0	0	0	3	2	0	4	1	1	0	1	0
1	1	1	67	158	55	22.03	80	124	63	11.1	12	1	1	1	1	0.5	0.25	-0.5		0.25	0.25	0	1	0	1		0	1	0	0	0		0
1	1	1	52	151.5	60.7	26.45	72	123	76	16.1	15	0.5	0.4	1	1	0.5	1	-1.75	-3.25	-0.375	-0.625	0	1	0	1	1	0	2	1	0	0	1	0
1	1	1	60	156	41	16.85	69	103	60	14.1	15	0.6	0.8	1	1	2.25	2.25	-0.75	-0.5	1.875	2	0	0	0	3	2	1	3	1	1	0	0	0
1	1	0	64	157	73	29.62	72	134	62	13.1	15	1	1	1	1	1.5	1.5	-1.25	-1	0.875	1	0	0	1	3	2	0	3	1	1	1	0	0
1	1	1	64	168	85	30.12	94	155	72	24.1	24	0.4	0.6	1	1	0.5	1.75	-0.75	-1	0.125	1.25	1	0	1	3	2	1	4	1	0	0	0	0
1	1	0	50							12.1	13	1.2	1	1.2	1							0	0	0	2	1	0	2	1	0	0	0
1	1	1	57	157	60	24.34	83	127	75	11.1	13	0.6	0.4	1	1	1.75	2.5		-0.25	1.75	2.375	0	0	0	2	1	0	3	1	0	0	0	0
1	1	0	75	155	45	18.73	73	125	65	12.1	13	0.12	0.5	0.12	1	0.25	3.5	-1.5	-1.75	-0.5	2.625	0	1	0	3		0	2	1	1	0	1	0
1	1	1	83	163	54	20.32	68	177	84	10.1	12	0.5	0.3	0.5	0.5	1.75	0.5	-1	-0.25	1.25	0.375	1	1	0	1	1	0	1	0	0	0	0	0
1	1	1	77	146	56	26.27	87	165	78	12.1	13	0.1	0	0.1	0	0.5		-0.75		0.125		1	0	0	1	1	0	1	0	0	0	1	0
1	1	1	70	157	62	25.15	71	129	67	11.1	12	0.25	0.8	0.25	0.8		1.5		-0.75		1.125	1	1	1	2	1	0	1	0	0	0	0	0
1	1	1	65	157	61	24.75	82	143	81	11.1	12	1.2	1.2	1.2	1.2	0.25	0.5	-0.5	-0.25	0	0.375	1	0	0	2		0	1	0	0	0	0	0
1	1	1	63	151	43	18.86	80	145	79	15.1	14	0.8	0.6	1	0.6	1.75	2.75	-0.25	-0.25	1.625	2.625	1	0	0	2	2	0	2	1	0	0	1	0
1	1	0	64	168	62	21.97	84	120	63	15.1	15	1	1	1	1	0.75	1.25	-0.5	-1.25	0.5	0.625	0	0	0	3	2	1	2	1	1	0	1	0
1	1	1	63	164	59	21.94	71	118	61	10.1	9	0.8	1	0.8	0.8	0.75	1.25	-0.5	-0.75	0.5	0.875	0	1	0	2	1	0	2	1	0	0	0	0
1	1	1	61	151	54	23.68	77	104	53	11.1	11	0.25	0.25	1	1	2.25	2.5	0.25	-0.25	2.375	2.375	0	0	0	2	2	1	3	1	0	0	0	0
1	1	1	60	163	59	22.21	91	123	78	12.1	13	0.8	1.2	1	1.2	-0.25	0	-0.25	-0.5	-0.375	-0.25	0	0	0	2	1	1	1	0	0	0	0	0
1	1	1	56	158	46	18.43	88	119	60	12.1	11	1.2	1	1.2	1	0.25	-0.25	-0.5	-0.25	0	-0.375	0	0	0	4	2	0	2	1	0	0	0	0
1	1	0	55	165	71	26.08	89	140	75	10.1	10	0.5	0.5	1	1	-0.75	-0.75	-0.75	-0.5	-1.125	-1	1	0	0	3		0	1	0	1	1	0	0
1	1	1	54	152	52	22.51	81	152	90	10.1	10	0.5	0.6	1	1	2	1.75	-0.75	-0.25	1.625	1.625	1	0	1	1		0	1	0	0	0	0	0
1	1	1	53	155	62	25.81	92	121	81	12.1	10	1.2	1	1.2	1	1.5	1.25	-0.5	-0.25	1.25	1.125	0	0	0	2	1	1	2	1	0	0	1	0
1	1	1	50	157	53	21.5	89	119	60	12.1	11	0.6	0.6	1	1	0.5	0.25	-2	-2.75	-0.5	-1.125	0	0	0	1	1	1	2	1				0
1	1	1	58	158	43	17.22	80	119	69	17.1	19	1	0.8	1	1	1.25	1.75	-0.5	-0.75	1	1.375	0	0	0	3		1	2	1	0	0	0	0
1	1	0	54	171	78	26.67	91	128	88	10.1	11	1.2	1	1.2	1	0	0	-0.5	-1.25	-0.25	-0.625	0	0	0	3	2	1	2	1	0	0	0	0
1	1	0	58	169	72	25.21	58	118	73	10.1	12	0.5	0.4	1	1	2.5	2.5	-0.75	-0.75	2.125	2.125	0	0	0	3	1	0	3	1	1	0	1	0
1	1	1	68	150	63	28	90	127	79	10.1	10	0.6	0.6	1	1	2.25	2.5	0.75	-1	2.625	2	0	1	0	2	1	0	1	0	0	0	0	0
1	1	1	53	159	64	25.32	58	138	82	12.1	12	1.2	1.2	1.2	1.2	0.25	0.25		-0.5	0.25	0	1	1	0	2	1	0	1	0	0	0		0
1	1	1	61	161	63	24.3	78	171	79	13.1	15	1	1	1	1	0.25	0.25		-0.25	0.25	0.125	1	0	0	3	1	1	4	1	0	0	0	0
1	1	1	55	151	64	28.07	80	117	68	13.1	11	1	0.8	1	1	0.75	0.5	-1.25	-0.5	0.125	0.25	0	0	0	1	1	1	2	1	0	0	0	0
1	1	0	84	168	55	19.49	54	92	55	10.1	10	0.4	0.25	0.6	1	-2	-2	-4.5	-1.5	-4.25	-2.75	0	0	0	3	1	0	1	0	0	0	0	0
1	1	1	84	140	47	23.98	72	194	69	11.1	12	0.2	0.12	0.2	0.12							1	1	0	1	1	1	1	0	0	0	0
1	1	0	80	162	51	19.43	66	99	55	10.1	10	0.5	0.2	1	0.5	-0.25	-0.25	-3.25	-3.25	-1.875	-1.875	0	0	0	3	1	0	4	1	1	0	0	0
1	1	0	75	170	70	24.22	67	132	72	10.1	10	0.8	0.8	1	1	1.5	1.5	-1.75	-0.75	0.625	1.125	0	0	0	3	1	0	2	1	0	0		0
1	1	0	72	166	63	22.86	69	139	56	12.1	12	0.2	1	0.8	0.8	-1	0.25	-0.5	-1	-1.25	-0.25	1	1	0	2		0	2	1	0	0	1	0
1	1	1	72	146	42	19.7	71	126	54	8.1	9	0.25	0.4	0.5	0.5	1.5	2.75	-3.25	-1.5	-0.125	2	0	1	0	1		0	1	0	0	0	0	0
1	1	0	69	157	56	22.72	77	124	88	16.1	16	0.5	0.4	0.6	0.6	1.5	1.75	-1.25	-0.5	0.875	1.5	0	0	0	3		0	1	0	0	0	0	0
1	1	0	69	170	71	24.57	92	110	68	10.1	11	0.8	0.8	1	1	2.5	2.25	-1.25	-1	1.875	1.75	0	0	0	3	1	0	1	0	1	0	1	0
1	1	0	67	170	71	24.57	74	109	69	16.1	13	0.6	0.4	1	1	-0.25	-1	-0.25	-1.25	-0.375	-1.625	0	0	0	2	1	0	1	0	1	1	1	0
1	1	1	67	154	57	24.03	69	139	65	14.1	14	0.6	0.4	1	1	2.5	2.75	-0.5	-0.75	2.25	2.375	0	0	0	1	1	0	1	0	0	0	0	0
1	1	1	58	162	74	28.2	73	96	52	13.1	13	0.6	0.2	1	1	0.75	3.25	-0.25	-2	0.625	2.25	0	0	0	1	1	0	1	0	0	0	0	0
1	1	0	63	159	49	19.38	79	148	78	18.1	16	0.6	0.8	1.2	1.2	2.25	2.25	-0.5	-0.25	2	2.125	1	0	0		1	1	2	1	1	0	1	0
1	1	0	62	175	76	24.82	74	119	79	15.1	12	0.3	0.3	1	1	1.75	3	-0.25	-1.75	1.625	2.125	0	0	0	1		0	2	1	1	1	0	0
1	1	0	62	173	76	25.39	85	169	70	12.1	13	1	1	1	1	1	1.25	-0.25	-0.25	0.875	1.125	1	0	0	3	2	1	3	1	1	1	1	0
1	1	1	62	142	42	20.83	85	115	62	11.1	11	0.6	0.6	1	1	1.75	1.75	-1.5	-1	1	1.25	0	0	0	1		0	1	0	0	0	0	0
1	1	0	61	168	51	18.07	62	151	81	10.1	13	0.25	0.3	1	1	3	2	-1.5	-0.75	2.25	1.625	1	0	0	2		0	1	0	0	0	1	0
1	1	1	61	159	57	22.55	76	119	63	16.1	16	0.8	0.8	1	1	-0.25	-0.25			-0.25	-0.25	0	0	0	3	1	0	1	0	0	0	0	0
1	1	1	61	155	58	24.14	69	153	88	10.1	10	1	1	1	1	1.5	1.25	-1	-1	1	0.75	1	0	0	3	2	1	3	1	0	0	1	0
1	1	1	61	155	54	22.48	90	137	76	10.1	10	1	1	1	1	1.25	1.25	-0.5	-0.75	1	0.875	0	0	0	2	1	0	2	1	0	0	1	0
1	1	1	60	152	56	24.24	84	125	60	13.1	11	1.2	1	1.2	1	2.5	1.25	-2.5	-1.25	1.25	0.625	0	0	0	1	1	0	1	0	0	0	0	0
1	1	1	57	165	61	22.41	77	137	93	11.1	11	1	0.8	1	1	0.25	0.25	-0.5	-0.5	0	0	1	0	0	2		0	3	1	0	0	0	0
1	1	0	56	159	70.3	27.81	81	122	66	16.1	16	0.8	0.25	1	0.25	1.75	1.5		-0.25	1.75	1.375	1	0	0	3	3	0	2	1	1	1	1	0
1	1	1	57	170	62	21.45	77	109	61	10.1	10	0.6	0.6	1	1	1.5	1	-0.25		1.375	1	0	0	0	1	1	0	1	0	0	0	0	0
1	1	0	57	165	77	28.28	61	170	94	16.1	13	0.5	0.5	1	1	0.75	0.5	-1	-1	0.25	0	1	1	0	3	1	0	1	0	1	1	0	0
1	1	0	57	170	81	28.03	55	105	64	11.1	12	0.8	0.8	1	1	2	2	-0.75	-0.75	1.625	1.625	0	1	0	1	2	0	1	0	0	0	1	0
1	1	1	55	157	59	23.94	65	133	84	14.1	15	1	0.8	1	1	1.5	1.75	-0.5	-0.25	1.25	1.625	1	0	0	3	1	0	1	0	0	0		0
1	1	0	52	167	80	28.69	72	112	72	14.1	15	0.6	0.8	1	1	0.5	0.75	-1	-0.75	0	0.375	1	1	0	1	1	1	2	1	1	0	1	0
1	1	1	56	153	53.8	22.98	62	118	70	12.1	14	0.15	0.04	0.5	0.25	-7.25	-10.75	-3	-2.5	-8.75	-12	0	0	0	1	2	0	2	1	0	0	0	1
1	1	0	60	164	59	21.94	96	164	110	16.1	15	1.2	1	1.2	1	1.5	1	-0.5	-0.25	1.25	0.875	1	0	0	1	2	0	1	0	1	1	1	0
1	1	0	50	171	83	28.38	67	97	57	14.1	10	0.8	0.8	1	1	1.5	0.5	-1	-0.5	1	0.25	1	0	0	1	1	0	3	1	1	1	1	0
1	1	1	50	156	59.7	24.53	79	100	65	8.1	8	1	0.8	1	1	1.25	1.25	-0.25	-0.5	1.125	1	0	0	0	1	1	0	1	0	0	0	0	0
1	1	1	62	154	68	28.67	71	141	77	10.1	11	0.8	0.8	1	1	1.5	1.75	-1.25	-1.75	0.875	0.875	1	0	0	1		0	1	0	0	1	0	0
1	1	1	53	157	59	23.94	94	127	79	16.1	12	0.25	0.3	1	1	-1.25	-0.75	-0.25	-0.75	-1.375	-1.125	0	0	1	4	3							0
1	1	1	60	161	56	21.6	91	146	103	16.1	15	0.8	0.8	1	1	0.75	0.25	-0.5	-0.5	0.5	0	1	0	0	2	1	0	2	1	0	0	0	0
1	1	0	65	164	58	21.56	63	123	65	12.1	12	0.8	0.8	1	1	2	2	-0.5	-0.5	1.75	1.75	0	1	0	2								0
1	1	0	67	164	64	23.8	76	151	86	10.1	10	0.8	1	1	1	1.25	0.5	-0.5	-0.25	1	0.375	1	0	0	3	1	0	1	0	0	0	0	0
1	1	1	54	159	66	26.11	79	139	76	13.1	14	0.8	1	1	1	0.5	0.25	-0.5	-1.25	0.25	-0.375	1	0	1	2	1	0	3	1	0	0	1	0
1	1	1	60	147	54	24.99	77	127	70	10.1	11	0.5	1	1	1	1.25	1.75	-0.5	-0.25	1	1.625	0	1	0		2	0	1	0				0
1	1	0	72	171	75	25.65	91	132	72	10.1	10	0.8	1	1	1	0	1	-0.5	-0.5	-0.25	0.75	0	1	0	2	1	0	2	1	1	1	0	0
1	1	1	61	156	62	25.48	79	124	76	9.1	9	1	0.8	1	1	1.25	1.5	-0.25	-0.5	1.125	1.25	0	1	0	3								0
1	1	1	82	150	60.8	27.02	69	165	77	10.1	10	0.3	0.4	0.3	0.6		3		-4.25		0.875	1	0	0	1		0	1	0	0	0	0	0
1	1	1	75	152	65	28.13	71	142	80	10.1	10	0.5	0.6	1	1	2.75	2.25	-1	-0.25	2.25	2.125	1	0	0	1		0	1	0	0	0	0	0
1	1	1	74	159	56	22.15	77	152	75	10.1	12	0.5	0.4	0.5	0.6	5	4.5	-6.75	-5.25	1.625	1.875	1	0	0	1		0	1	0	0	0	0	0
1	1	0	74	164	59	21.94	73	131	61	14.1	11	0.8	0.3	1	1	0	1.75	-1.5	-0.75	-0.75	1.375	1	0	0	3		0	2	1	0	0	0	0
1	1	0	72	170	50	17.3	97	116	71	10.1	10	0.4	0.5	1	1	1	1.5	-0.75	-1.5	0.625	0.75	0	1	0	3		0	4	1	1	0	1	0
1	1	0	72	169	89	31.16	79	119	65	11.1	11	0.5	0.5	1	0.6	0.75	1	-1.5	-3	0	-0.5	1	0	1	3	1	0	2	1	0	0	1	0
1	1	0	72	167	70	25.1	97	162	84	10.1	10	0.4	0.2	0.5	0.4	1	1.75	-2.5	-2	-0.25	0.75	1	0	0	3	1	1	2	1	1	0	1	0
1	1	1	68	148	55	25.11	74	145	88	11.1	12	0.2	0.4	0.5	1	4.5	4.5	-0.5	-0.75	4.25	4.125	1	0	0	2	1	0	2	1	0	0	0	0
1	1	1	68	141	49	24.65	71	146	56	11.1	11	0.5	0.5	1	0.6	2.5	2.5	-1.25	-0.75	1.875	2.125	1	1	0	1		0	1	0	0	0	0	0
1	1	1	68	145	47	22.35	83	135	65	11.1	11	0.4	0.6	1	1	3	2.25	-1	-0.75	2.5	1.875	0	1	0	2		0	1	0	0	0	0	0
1	1	1	64	155	64	26.64	70	164	73	13.1	12	0.6	0.5	1	1	2.5	2.25	-3.75	-4	0.625	0.25	1	1	0	2								0
1	1	1	61	147	57.5	26.61	74	135	68	11.1	12	0.5	0.4	1	1	-1	-0.75	-0.25	-0.25	-1.125	-0.875	1	1	0	2					0	0	0	0
1	1	1	61	149	50	22.52	68	172	74	10.1	12	0.8	0.8	1	1	1.5	1.5	-0.25	-0.75	1.375	1.125	1	0	0	1		0	1	0				0
1	1	0	60	161	63	24.3	77	148	63	13.1	13	1	0.6	1	1	0.75	0		-0.5	0.75	-0.25	1	1	0	2		0	1	0				0
1	1	1	59	171	83	28.38	90	165	88	10.1	10	0.8	1	1	1	1.5	1.75	-0.5	-0.5	1.25	1.5	1	1	0	3	2	0	2	1	0	0	1	0
1	1	0	57	176	81	26.15	75	156	103	14.1	13	0.8	0.8	1	1	1.25	1.5	-0.5	-0.25	1	1.375	1	1	0	2		0	2	1	0	0	0	0
1	1	0	55	163	51	19.2	91	120	68	13.1	12	0.3	0.25	0.4	0.4	2.25	2	-1.5	-1.25	1.5	1.375	0	1	0	1		0	1	0	1	1	1	0
1	1	1	56	162	59	22.48	73	111	73	11.1	10	0.8	1	1	1	1.25	1	-0.5	-0.5	1	0.75	0	1	1	2	1	1	2	1	0	0		0
1	1	1	54	152	54	23.37	65	143	82	14.1	14	0.8	1	1	1	6	1	-6.75	-0.25	2.625	0.875	1	0	0	1	1	0	2	1	0	0	0	0
1	1	1	54	154.5	45	18.85	83	119	68	10.1	12	0.8	0.8	1	1	1.75	1.75	-0.5	-0.25	1.5	1.625	0	0	0	2	2	1	2	1	0	0	0	0
1	1	0	65	170	55.6	19.24	67	140	84	20.1	21	0.02	0.02	0.1	0.2	-22.75	-21.75	-1.5	-0.75	-23.5	-22.125	1	0	0	4		0	1	0	1	1	1	1
1	1	0	58	164	57	21.19	84	144	96	15.1	15	1	1.2	1	1.2	1	1		-0.25	1	0.875	1	0	0	3	3	1	3	1	0	1	0	0
1	1	1	55	146	74	34.72	76	129	71	15.1	12	0.8	1	1	1	2.25	1.5	-0.5	-1	2	1	1	1	1	3	1	0	4	1	0	0	0	0
1	1	0	85	159	65	25.71	78	170	73	17.1	17	0.4	0.1	0.5	0.1	1.25	0		-0.75	1.25	-0.375	1	0	0	3	1	1	2	1	1	0	0	0
1	1	1	81	151	58	25.44	103	152	82	10.1	10	0.8	0.8	1	1	1.75	0.75	-0.25	-1.25	1.625	0.125	1	0	0	3		0	2	1	0	0	0	0
1	1	1	82	151	55	24.12	111	131	74	11.1	10	0.02	1	0.02	1		1.5		-1		1	0	0	1	1		0	1	0	0	0	0	0
1	1	1	76	159	61	24.13	72	144	67	14.1	14	0.5	0.3	0.5	0.4	0.5	-1	-1.75	-1.25	-0.375	-1.625	1	0	0	2	1	1	2	1	0	0	0	0
1	1	1	74	140	61	31.12	105	161	76	16.1	13	0.3	0.8	0.3	1		1.5		-1.75		0.625	1	1	0	2	1	1	2	1	0	0	0	0
1	1	1	74	157	61	24.75	76	140	75	17.1	17	0.5	0.4	0.5	0.4	2.75	2.25	-1.5	-1.5	2	1.5	1	1	0	2	1	0	2	1	0	0	0	0
1	1	0	73	157	62	25.15	76	147	81	9.1	9	0.3	0.15	0.4	0.2	1.5	1.5	-2.25	-2	0.375	0.5	1	1	0	3		0	1	0	0	0	0	0
1	1	0	72	154	63	26.56	61	135	77	14.1	12	0.8	0.4	1	1	2	2.25	-1.75	-0.5	1.125	2	1	0	0	2	1	1	1	0	1	0	1	0
1	1	0	71	162	70	26.67	71	128	77	11.1	12	0.8	0.8	1	1	1	1.5	-1	-2.25	0.5	0.375	1	1	0	2		0	2	1	0	0	0	0
1	1	1	66	153	64	27.34	72	138	82	12.1	12	0.12	0.15	1	1	-0.75	-1.25	-1.75	-2.25	-1.625	-2.375	0	0	0	1	1	0	1	0	0	1	1	0
1	1	0	62	173	75	25.06	82	127	77	10.1	11	1	1	1	1	1	0.75	-2.25	-2.25	-0.125	-0.375	1	1	0	3		0	4	1	0	1	0	0
1	1	0	62	172	58	19.61	70	116	83	12.1	12	0.4	0.6	1.2	1.2	2	1.75	-0.75	-0.25	1.625	1.625	0	0	0	3		0	3	1	0	0	0	0
1	1	1	61	157	60	24.34	80	144	91	15.1	15	0.8	1	1	1	1.75	1			1.75	1	1	0	0	1		0	1	0	0	0	0	0
1	1	1	61	150	46	20.44	100	130	73	16.1	17	0.1	0.8	0.12	1	1.25	1	-0.5	-0.75	1	0.625	0	0	0	1	1	0	2	1	0	0	0	0
1	1	1	63	146	60	28.15	95	180	91	14.1	17	0.8	1	1	1	0.75	0.75	-0.5	-0.5	0.5	0.5	1	0	0	1		0	2	1	0	0	0	0
1	1	1	65	159	60	23.73	78	159	86	11.1	14	0.04	0.06	0.4	1	-10.5	-7	-2.75	-2	-11.875	-8	1	0	0		1	1	2	1	0	0	1	1
1	1	1	57	154	61	25.72	89	157	102	13.1	10	0.8	1	1	1	1.5	1.25	-0.75	-0.25	1.125	1.125	1	0	0	1	1	0	2	1	0	0	0	0
1	1	1	85	156	55	22.6	90	144	55	11.1	10	0.5	0.6	0.6	0.6	1	-3	-1.25	-3	0.375	-4.5	1	0	0	3		0	1	0	0	0	1	0
1	1	1	79	156	50	20.55	73	114	62	15.1	15	0.8	0.8	0.8	0.8	1.75	0.5	-0.5	-1	1.5	0	0	0	0	3	1	0	2	1	0	0	0	0
1	1	1	76	158	61	24.44	67	136	78	15.1	15	0.6	0.5	0.6	0.6	2.5	2.25	-0.75	-0.5	2.125	2	1	1	0	4	1	1	2	1	0	0	0	0
1	1	1	77	154	52	21.93	68	136	65	17.1	14	0.6	0.8	1	0.8	1.25	1.25	-0.75	-0.5	0.875	1	1	0	0	3		0	2	1	0	0	0	0
1	1	1	73	155	58	24.14	70	116	47	14.1	15	0.5	0.6	1	1.2	2.75	2.25	-1	-0.5	2.25	2	1	1	1	3	2	1	2	1	0	0	0	0
1	1	1	65	163	60	22.58	63	113	60	12.1	10	0.5	0.6	1	1	2.25	3	-0.25	-1	2.125	2.5	0	0	1	2	1	1	4	1	0	0	0	0
1	1	1	63	165	69	25.34	79	113	56	14.1	15	0.8	0.8	1	1	1.25	1.75	-0.5	-1	1	1.25	0	0	0	2	1	1	2	1	0	0	0	0
1	1	0	62	167	53	19	78	99	63	15.1	14	0.8	0.8	1	1	0	0	-0.5	-0.75	-0.25	-0.375	0	1	0	3	2	0	2	1	0	0	0	0
1	1	1	61	161	56	21.6	70	133	69	16.1	18	0.15	0.15	1	1	4.5	4.5	-0.5	-0.25	4.25	4.375	0	0	0	2	1	0	3	1	0	0	1	0
1	1	1	60	156	56	23.01	80	118	71	13.1	13	0.2	0.15	0.5	0.8	-1.75	-1	-0.75	-0.5	-2.125	-1.25	0	0	0	2	3	0	2	1				0
1	1	1	58	155	50	20.81	67	106	73	16.1	15	0.25	0.25	1	0.6	2	2.5	-0.5	-0.5	1.75	2.25	0	0	0	2		0	2	1	0	0	0	0
1	1	1	71	154	54	22.77	75	142	83	14.1	15	0.6	0.5	1	1	2.25	2	-0.5	-1.25	2	1.375	1	0	0	3		0	2	1	0	0	1	0
1	1	1	70	152	55	23.81	102	135	74	18.1	15	0.6	0.5	1	0.6	2.75	3.25	-1.75	-2.25	1.875	2.125	1	0	1	3		1	4	1	0	0	0	0
1	1	1	61	157	68	27.59	82	156	91	15.1	16	0.8	0.6	1	0.8	0.25	0.5	-0.5	-0.25	0	0.375	1	1	1	3	1							0
1	1	0	71	167	61	21.87	71	123	76	14.1	13	0.6	1.2	1	1.2							1	1	0	3	3	1	2	1	0	0	0
1	1	1	66	157	48	19.47	85	126	63	12.1	10	1	0.8	0.8	0.8	1.5	0.5		-0.25	1.5	0.375	0	0	1	3	3	1	4	1	0	0	0	0
1	1	1	69	167	58	20.8	99	157	74	20.1	16	0.8	0.5	0.8	0.8	-0.75	0.25	-0.75	-1.25	-1.125	-0.375	1	1	0	3	1	1	3	1	0	0	0	0
1	1	1	89	154	62	26.14	77	155	70	11.1	11	0.25	0.25	0.25	0.25							1	0	0	3	2	0	1	0	0	0	0
1	1	1	75	152	46	19.91	71	135	58	18.1	19	0.6	0.25	0.6	0.25	3.5		-1.75		2.625		1	0	1	4		0	1	0	0	0	0	0
1	1	1	71	155	64	26.64	100	132	77	20.1	17	0.04	0.02	0.2	0.04	-12.25	-15.25	-5.25	-3.25	-14.875	-16.875	0	0	0	3	3	0	4	1	0	0	1	1
1	1	1	70	163	63	23.71	78	138	63	10.1	9	0.8	0.8	1	1	2.25	2	-1.5	-0.75	1.5	1.625	0	0	1	3		0	2	1	0	0		0
1	1	1	69	154	79	33.31	71	118	67	14.1	10	0.6	0.5	0.6	0.5	2	2	-1.25	-1	1.375	1.5	1	1	1	3	3	0	2	1	0	0	0	0
1	1	0	64	157	59	23.94	61	148	81	13.1	13	0.8	0.8	1	1	1.5	1.5	-1.25	-0.75	0.875	1.125	1	0	0			0	2	1	0	1	1	0
1	1	1	63	154	55	23.19	65	133	62	18.1	17	0.8	0.8	1	1	2	1.75	-1	-1	1.5	1.25	1	1	1	3	1	1	3	1	0	0	0	0
1	1	1	59	155	57	23.73	74	99	67	16.1	16	0.5	0.6	1	1	1.25	1.5	-0.5	-0.75	1	1.125	0	1	0	3		0	1	0	0	0	0	0
1	1	1	63	153	52	22.21	82	115	68	14.1	13	0.6	0.6	1	1	2.25	2.25	-0.5	-0.25	2	2.125	1	0	0	2		0	3	1	0	1	1	0
1	1	0	81	170	69	23.88	61	141	68	15.1	19	0.3	0.2	0.3	0.2	-0.75	-1	-2.25	-0.75	-1.875	-1.375	1	1	1	4		0	1	0	1	0	0	0
1	1	1	78	158	54	21.63	79	152	83	16.1	14	0.4	0.3	1	0.4	0.25	-1.5	-1.25	-1.25	-0.375	-2.125	1	0	0		3	1	4	1	0	0	0	0
1	1	1	75	162	60	22.86	71	108	59	12.1	12	1	0.8	1	1	0	-0.5	-0.75	-0.25	-0.375	-0.625	0	0	0									0
1	1	0	75	165	68	24.98	74	128	72	13.1	13	0.8	0.8	1	1	3.75	4.75	-1.75	-2.25	2.875	3.625	1	0	0	2	3	1	2	1	0	0	1	0
1	1	1	73	150	47.6	21.16	84	137	84	9.1	9	0.8	0.8	0.8	1	0.5	0.5	-1.5	-0.5	-0.25	0.25	1	0	0	3	1	0	2	1	0			0
1	1	1	73	155.5	77	31.84	70	190	80	16.1	16	0.6	0.4	1	1	1.25	2	-0.75	-0.5	0.875	1.75	1	0	0	2								0
1	1	1	71	152.5	57.4	24.68	76	146	62	12.1	11	0.8	0.6	1	1	-1	0.5	-1.25	-1.5	-1.625	-0.25	1	1	1	3	1							0
1	1	1	71	159	59	23.34	67	143	55	11.1	12	0.8	0.8	0.8	0.8	2	1.5	-2.25	-1.75	0.875	0.625	1	0	1	3	2		3	1				0
1	1	0	71	169	86	30.11	64	139	75	10.1	10	0.25	0.25	0.5	0.5	-1.5	-1.5	-1.5	-3	-2.25	-3	0	0	1	3	2	0	2	1	0	0	0	0
1	1	1	70	164	60.3	22.42	72	157	79	15.1	15	0.6	0.4	1	0.6	1.75	2.5		-0.75	1.75	2.125	1	0	1	3		1	2	1	0	0	0	0
1	1	1	71	157	43	17.44	89	163	88	11.1	12	0.8	0.8	0.8	0.8	1.25	1.5	-0.75	-1	0.875	1	1	0	0	1	1	0	1	0	0	0	0	0
1	1	1	70	153	54	23.07	79	150	70	11.1	11	0.6	0.5	1	1	2.25	2.75	-0.25	-0.25	2.125	2.625	1	0	0	3	2							0
1	1	1	65	168	54	19.13	94	141	97	16.1	16	0.6	0.4	0.8	0.8	2.5	2.25	-0.25	-0.5	2.375	2	1	1	0	2	1							0
1	1	1	66	167	62.55	22.43	84	162	80	12.1	12	0.04	0.12	0.04	0.5	-23.25	-5.5	-3.25	-1	-24.875	-6	1	0	0	2	3	0	2	1				1
1	1	1	60	157	55	22.31	80	123	65	13.1	12	1.2	1	1.2	1	0.75	0.75		-0.5	0.75	0.5	1	0	0	3	3	0	3	1	0	0	0	0
1	1	1	61	159	49	19.38	83	127	73	16.1	17	0.6	0.5	1	1	1.25	1.25	-1	-1	0.75	0.75	0	0	0	3	3	0	2	1	0	0	1	0
1	1	1	59	156	49	20.13	76	118	77	13.1	13	0.5	0.6	0.8	0.8	2	2	-0.25	-0.25	1.875	1.875	0	0	0	3	3	0	4	1				0
1	1	0	57	171	63.6	21.75	69	100	60	10.1	10	1	1	1	1	1.25	1.5	-0.25	-1.25	1.125	0.875	0	0	0	2	2	1	3	1	0	0	0	0
1	1	1	62	170	63	21.8	75	155	74	16.1	16	0.8	0.8	1	1	1.75	1.5	-0.75	-0.25	1.375	1.375	1	0	0	3	3	0	1	0	0	0	0	0
1	1	1	67	154	39	16.44	84	102	60	14.1	15	0.4	0.5	1	1	3.75	3.5	-0.25	-0.75	3.625	3.125	0	0	0	3		1	2	1				0
1	1	1	61	166	62	22.5	79	115	66	10.1	14	0.4	0.4	1	1	3.25	2.75	-0.25	-0.25	3.125	2.625	0	0	0	4	3	0	3	1			1	0
1	1	0	71	168	66.25	23.47	92	172	73	12.1	14	0.8	0.8	0.8	1	1.75	1.5	-0.5	-1	1.5	1	1	0	0	4	3	1	4	1	0	0	1	0
1	1	1	53	169	66	23.11	96	112	62	11.1	14	0.8	1	1	1	1.25	1.25	-0.75	-0.25	0.875	1.125	0	0	0	3	3	1	4	1	0	0	0	0
1	1	1	79	158	68	27.24	84	115	66	14.1	14	0.3	0.2	0.3	0.2	1.75	0	-0.75	-0.25	1.375	-0.125	0	1	0	3	2	1			0	0		0
1	1	0	76	171	68	23.26	73	129	66	12.1	8	1	1	1	1	2	0.5	-1.5	-2.5	1.25	-0.75	0	0	1	3	2				0	0	0	0
1	1	1	54	166	74	26.85	61	141	83	16.1	18	0.6	1	1	1	-0.75	-0.5	-0.25	-0.5	-0.875	-0.75	1	0	0	3		0	2	1	0	0		0
1	1	1	70	159	51	20.17	71	116	70	10.1	10	0.8	0.6	1	1	1.75	2.25	-1	-1.25	1.25	1.625	0	0	1	2			4	1				0
1	1	1	55	153	54	23.07	73	113	61	15.1	16	1.2	1.2	1.2	1.2	0.75	1.25	-0.25	-0.75	0.625	0.875	0	0	0	4	3							0
1	1	1	72	163	40.85	15.38	89	116	69	10.1	11	0.6	0.5	1	0.6	0.5	0.5	-1.75	-2.5	-0.375	-0.75	0	0	0	3	3	0	2	1				0
1	1	0	67	165	67	24.61	84	157	71	16.1	14	1	0.8	1	1	1.5	1.5	-0.25	-0.25	1.375	1.375	1	1	0	3								0
1	1	0	65	169	58	20.31	60	174	81	16.1	14	0.8	1	1	1	0.75	1.25	-2	-1.25	-0.25	0.625	1	0	0	4	3	1	3	1	0	0	1	0
1	1	1	65	157.5	57.8	23.3	69	85	39	12.1	10	0.5	0.5	1	1	2.25	1.75		-0.5	2.25	1.5	0	0	0	3	3	0	4	1				0
1	1	0	63	164.5	61.65	22.78	88	162	78	16.1	19	0.06	0.04	0.8	1	-5.75	-3.75	-1.5	-1.5	-6.5	-4.5	1	1	1	4	3	0	2	1	0	0	0	1
1	1	0	62	165	66	24.24	87	133	82	15.1	12	0.6	0.8	0.8	1	1.25	0	-0.25	-0.5	1.125	-0.25	0	0	0	4	3	1	1	0			1	0
1	1	1	62	153.5	55.8	23.68	76	155	90	16.1	15	1.2	0.8	1.2	1	0.5	-0.75	-0.5	-0.5	0.25	-1	1	0	0	3	3	1	2	1				0
1	1	1	61	164	69	25.65	92	126	70	10.1	11	1	1	0.8	0.8	0.75	0.75	-0.5	-1.25	0.5	0.125	0	0	0	3	3	0	4	1	0	0	1	0
1	1	1	61	155	49	20.4	62	127	74	10.1	13	0.5	0.1	1	1	0	-2.25	-0.5	-1	-0.25	-2.75	0	0	0	4	3	1	4	1				0
1	1	1	61	157.5	71.8	28.94	76	163	104	12.1	12	0.8	0.6	0.8	0.6	1.5	1.75	-0.75	-0.75	1.125	1.375	1	1	0	3		0	4	1	0	0	0	0
1	1	1	56	168	57	20.2	71	120	74	13.1	14	0.12	0.25	0.8	1	-4	-2.5	-1	-0.5	-4.5	-2.75	0	1	0				2	1				0
1	1	1	53	157	55.5	22.52	66	96	60	10.1	12	0.6	0.8	1	1	1.5	1.25	-0.25		1.375	1.25	0	0	0	3	3	0	2	1	0	0		0
1	1	1	80	156	61.4	25.23	93	161	73	14.1	15	0.6	0.8	1	0.8	0	0.75	-1.5	-0.75	-0.75	0.375	1	0	0	4								0
1	1	1	64	163	56	21.08	84	127	50	10.1	10	0.8	0.8	0.8	0.8	0.5	1.25	-0.25	-1.5	0.375	0.5	0	1	0	3								0
1	1	1	61	155.5	59.5	24.61	71	119	67	15.1	16	1	0.8	1	1	1.75	1.75			1.75	1.75	0	0	1	3	3						1	0
1	1	1	64	151	58	25.44	71	156	93	13.1	13	1	0.8	1	1	1	1.25	-0.5	-1	0.75	0.75	1	1	0	2	1	0	1	0	0	0	0	0
1	1	0	79	178	98	30.93	80	155	104	11.1	10	0.25	0.25	0.25	0.25							1	0	0	3	3	0	1	0	1		1
1	1	1	68	153	57	24.35	83	139	58	12.1	10	0.08	0.08	0.6	0.6	-12.75	-10	-2.75	-2.5	-14.125	-11.25	0	1	0	3	2	0	3	1	0	0		1
1	1	1	68	158.5	66.5	26.47	83	146	96	15.1	16	0.25	0.4	0.5	0.6	0.5	3.25	-0.75	-1.25	0.125	2.625	1	0	0	3	2	1	4	1	0	0	0	0
1	1	1	68	161	50	19.29	72	105	48	10.1	11	1	1	1	1	1	1	-0.25	-0.5	0.875	0.75	0	0	0	3	1	0	3	1	0	0	1	0
1	1	1	68	152	49	21.21	75	127	77	9.1	9	0.5	0.6	1	1	1.75	1.25		-0.25	1.75	1.125	0	0	0	2	1	0	1	0	0	0	0	0
1	1	0	66	163	64	24.09	72	120	67	10.1	12	0.4	0.5	1	1	0.75	2.25	-1	-1.5	0.25	1.5	1	0	0	3		0	1	0	0	0	0	0
1	1	1	62	160	47	18.36	93	117	73	11.1	11	1	0.8	1	1	1	1.5	-0.75	-1.5	0.625	0.75	0	0	0	3		1	2	1	0	0	0	0
1	1	1	62	154	55	23.19	85	126	67	11.1	11	0.4	0.3	1	1	2.75	2.5	-1.5	-1.25	2	1.875	0	0	0	4	3	1	2	1	0	0	1	0
1	1	1	55	159	58	22.94	83	118	74	16.1	18	0.6	0.6	1	1	1.5	1.5	-0.5	-0.25	1.25	1.375	0	0	0	4	3	1	4	1	0			0
1	1	0	65	176	76	24.54	75	139	84	11.1	12	1	1	1	1	-0.25	0.25	-2.75	-0.75	-1.625	-0.125	0	0	0	4	2	1	1	0	0	0	0	0
1	1	1	51	156	50	20.55	87	104	60	11.1	10	0.25	0.5	1	1	-1	-0.75	-0.25	-0.25	-1.125	-0.875	0	0	0	4	2	1	3	1	0	0	1	0
1	1	1	56	157	59	23.94	77	90	56	13.1	13	1	1.2	1	1.2	1.25	0.5	-1.25	-0.25	0.625	0.375	0	1	1	4	2	0	4	1	0	0	0	0
1	1	0	73	176	82	26.47	85	149	73	12.1	11	0.1	0.1	0.6	1	-8	-5.75	-1.5	-2.25	-8.75	-6.875	1	1	0	4	3	1	3	1	0	0	1	1
1	1	1	74	157	60	24.34	79	144	80	13.1	13	0.8	0.8	1	1	1.5	1.5	-0.75	-0.75	1.125	1.125	1	0	0	3		0	1	0	0	0	1	0
1	1	0	73	165	75	27.55	88	124	71	13.1	13	0.1	0.12	1	1	-3.75	-2.75	-1	-1.25	-4.25	-3.375	0	0	0	3		0	2	1	0	1		0
1	1	1	71	155	55	22.89	77	188	106	11.1	13	0.4	0.5	0.6	0.5	0.25	0.75	-1.25	-1	-0.375	0.25	1	1	0	3		0	1	0	0	0	0	0
1	1	1	71	154	54	22.77	71	120	70	15.1	14	0.8	0.8	1	1	0.75	0.25	-0.5	-0.5	0.5	0	0	0	0	2		0	1	0	0	0	0	0
1	1	1	70	162	65	24.77	80	167	73	17.1	16	0.25	0.4	1	1	-1.75	-1.25	-0.5	-0.75	-2	-1.625	1	1	0	3		0	1	0	0	0	0	0
1	1	1	67	163	56	21.08	66	116	78	16.1	17	0.5	0.3	1	1	2.75	2.25	-0.25	-0.25	2.625	2.125	0	0	0	2	2	0	1	0	0	0	0	0
1	1	0	67	163	64	24.09	94	156	87	14.1	15	1	0.6	1	1	0.5	0	-0.25	-1.25	0.375	-0.625	1	1	0	4	3	0	4	1	0	0	1	0
1	1	0	87	167	67	24.02	83	164	85	9.1	8	0.2	0.8	0.6	1	3.75	2.5	-4	-1	1.75	2	1	1	0	4		0	1	0	0	0	1	0
1	1	1	56	158	70	28.04	73	108	61	10.1	9	0.8	0.5	1	1.2	1.25	1.5	-0.5	-0.25	1	1.375	0	0	0	4		0	1	0	0	0	0	0
1	1	1	62	160	49	19.14	70	113	68	14.1	12	0.5	0.6	1	1	-0.25	-0.25	-0.25	-0.5	-0.375	-0.5	1	0	0	3		0	1	0	0	0	0	0
1	1	0	74							14.1	15	0.5	0.25	1	1	2.5	2.75	-1	-0.5	2	2.5	0	0	0	4	3	1	4	1				0
1	1	0	77	164	58.4	21.71	72	169	63	10.1	13	0.25	0.4	0.6	0.6	3	2.5	-1	-0.5	2.5	2.25	1	0	0	3	3	0	4	1				0
1	1	1	73	144	50	24.11	98	130	60	10.1	9	0.8	0.4	1	0.6	1.5	2.25	-0.5	-1.25	1.25	1.625	0	0	1	3	2	1	2	1	0	0	0	0
1	1	0	72	165	65	23.88	69	156	91	21.1	19	0.8	0.8	1	1	1	1.25	-0.75	-1	0.625	0.75	1	0	0			0	1	0	0	0	0	0
1	1	1	71	157	59	23.94	67	136	87	16.1	17	0.5	0.6	1	1	2.25	2.25	-1	-1	1.75	1.75	0	0	0	2		0	1	0	0	0	0	0
1	1	1	70	157	64	25.96	61	130	69	9.1	9	0.6	0.6	1	1	1.5	1.75	-0.5	-0.75	1.25	1.375	1	0	0	3		0	1	0	0	0	0	0
1	1	0	69	166	62	22.5	67	140	62	18.1	16	1	1	1	1	0.5	0.25	-0.25	-0.25	0.375	0.125	1	0	0	3	1	0	4	1	1	0	0	0
1	1	1	68	164	48	17.85	73	127	66	17.1	14	0.1	0.12	1	1	5	4.5	-0.75	-0.5	4.625	4.25	0	0	0	3		0	1	0	0	0	0	0
1	1	1	64	168	65	23.03	77	140	73	11.1	10	0.6	0.6	0.8	0.8	1	1.25	-0.5	-0.75	0.75	0.875	1	1	0	3	2	0	2	1	0	0	1	0
1	1	1	63	155	61	25.39	67	116	62	11.1	13	0.06	0.25	0.3	0.5	-4.25	-0.5	-1.25	-1.75	-4.875	-1.375	0	1	0	1		0	1	0	0	0	0	0
1	1	1	61	160	54	21.09	68	98	56	13.1	15	0.8	1	1	1	0.5	0.25	-1.25	-0.5	-0.125	0	0	0	0	3	3	0	2	1	0		1	0
1	1	1	61	150	47	20.89	73	141	83	12.1	14	0.6	0.6	1	1	1	1.25	-1.75	-1.5	0.125	0.5	1	1	0	2	2	1	3	1	0	0	1	0
1	1	0	61	170	82	28.37	72	141	92	12.1	14	0.6	0.4	1	1	1.25	1.25	-0.5	-0.5	1	1	1	0	0	2		0	1	0	1	1	1	0
1	1	1	58	145	70	33.29	87	150	78	14.1	15	1	1	1	1	1.25	0.75	-1.25		0.625	0.75	1	1	0	2	1	0	1	0	0	0	0	0
1	1	0	60	170	74	25.61	68	137	96	14.1	15	1	0.5	0.8	0.5	1.25		-1		0.75		1	0	0	3		0	1	0	0	0	0	0
1	1	1	56	163	54	20.32	72	89	49	11.1	11	1	1	1	1	0.75	0.75	-0.25	-0.5	0.625	0.5	0	0	0	3		0	2	1	0	0	1	0
1	1	1	73	154	72	30.36	88	125	66	12.1	12	0.15	0.4	1	1	1	3.5	-0.25	-1.25	0.875	2.875	1	1	1			0	2	1			1	0
1	1	1	71	164	62	23.05	58	125	73	12.1	16	0.15	0.15	1	1	4	4	-1	-0.75	3.5	3.625	1	0	0	3		0	2	1				0
1	1	0	70	170	76	26.3	91	166	84	16.1	15	0.12	0.15	1	1	-3.25	-3.75	-0.75		-3.625	-3.75	1	1	0	4		0	1	0	0	0	0	0
1	1	1	69	161	51	19.68	79	108	60	11.1	11	0.3	0.8	0.3	1	2	1.5	-6.25	-2.25	-1.125	0.375	0	0	0		1	0	1	0	0	0	0	0
1	1	1	60	158	49	19.63	77	140	73	17.1	17	0.8	0.8	1	1	1.5	1.5	-1.5	-1	0.75	1	1	0	0		2	1	2	1	0	0	0	0
1	1	1	57	162	55	20.96	85	183	91	14.1	12	0.6	0.3	1.2	1	-0.25	-0.75	-0.25	-0.25	-0.375	-0.875	1	0	0	2	3	0	2	1				0
1	1	1	74	157	51	20.69	76	148	74	17.1	17	0.3	0.8	1	1	4.25	1.5	-3.25	-1	2.625	1	1	0	0	3	2	0	2	1	0	0	1	0
1	1	1	82	158	59	23.63	83	155	76	15.1	16	0.25	0.3	0.4	0.5	2.25	2	-1.25	-0.75	1.625	1.625	1	0	0	1		0	1	0	0	0	0	0
1	1	1	80	155	51	21.23	92	192	96	18.1	19	0.5	0.8	0.6	0.8	-0.25	0.75	-2.75	-1.5	-1.625	0	1	0	0	4		0	1	0	0	0	0	0
1	1	0	78	158	80	32.05	70	159	96	12.1	13	0.12	0.3	0.12	0.3							1	0	0	2		0	1	0	0	0	0
1	1	1	73	162	64	24.39	71	143	72	16.1	15	0.8	0.8	1	1	1.25	1.75	-1	-1	0.75	1.25	1	0	0	3		0	1	0	0	0	0	0
1	1	1	72	156	59	24.24	89	127	75	10.1	10	0.5	0.6	0.5	0.6	1.25	1	-0.5	-0.25	1	0.875	0	1	0	3	2	1	2	1	0	0		0
1	1	1	56	156	52	21.37	80	118	52	15.1	13	0.6	0.8	1	1	1	0.25	-0.75	-0.5	0.625	0	0	0	0		1	0	1	0	0	0	0	0
1	1	0	51	174	76	25.1	75	122	80	12.1	12	1	1	1	1	0.75	0.25	-0.25		0.625	0.25	0	1	0	2		0	1	0	0	1	0	0
1	1	1	57	160	68	26.56	78	121	70	10.1	11	0.8	0.8	1	1	-0.5	-0.25	-0.25	-0.75	-0.625	-0.625	0	0	0	3		1	1	0	0	0	0	0
1	1	1	66	158	58	23.23	63	111	58	15.1	14	0.8	1	1	1	0.75	1.25	-0.25	-0.75	0.625	0.875	0	0	0	3			1	0	1	0	0	0
1	1	1	55	164	55	20.45	79	131	77	15.1	15	0.15	0.8	0.15	1	0.75	0.5	-0.25	-0.25	0.625	0.375	1	0	0	3	1		2	1			1	0
1	1	1	69	161	73	28.16	76	150	84	10.1	9	0.25	0.4	0.6	0.6	1.5	1.5	-0.75	-1.75	1.125	0.625	1	0	0	3		0	1	0	0	0	0	0
1	1	1	70	151	53	23.24	82	157	76	14.1	11	0.5	0.8	1	1	-0.5	0.75	-0.75	-0.75	-0.875	0.375	1	0	0	3	3		2	1	0	0	0	0
1	1	0	65	166	56	20.32	88	125	62	11.1	12	0.4	0.25	1	1	3	2.25	-0.25	-0.25	2.875	2.125	0	0	0	2		0	1	0	0	0	0	0
1	1	0	65	166	69	25.04	76	107	71	9.1	9	0.4	0.8	1	1	2.75	2.25	-0.75	-1	2.375	1.75	0	0	0	4		1	4	1	0	0	0	0
1	1	0	65	164	65	24.17	88	136	80	17.1	18	0.8	0.8	1	1	0.5	1.5	-0.5	-0.5	0.25	1.25	0	0	0	2		1	2	1	1	1	1	0
1	1	1	64	162	51	19.43	94	139	65	17.1	18	0.8	0.6	0.8	0.6	0.5	1	-0.25	-0.75	0.375	0.625	0	1	0		2	1	2	1	0	0	0	0
1	1	1	62	150	45	20	83	98	62	10.1	10	0.8	0.8	1	1	1	1	-0.25	-0.25	0.875	0.875	1	0	1	3	1	1	2	1	0	0	0	0
1	1	1	61	159	64	25.32	78	130	76	9.1	9	0.5	0.5	1	1	2	2	-0.25	-0.25	1.875	1.875	0	0	0	4	3	0	4	1	0	0	0	0
1	1	1	60	157	71	28.8	91	119	70	16.1	15	0.8	0.8	1	1	1.5	1.5	-1.25	-0.5	0.875	1.25	0	0	0	2	1	0	4	1	0	0	0	0
1	1	1	56	154	58	24.46	87	96	59	17.1	18	1.2	1	1.2	1	0.75	0.25	-0.5	-0.25	0.5	0.125	0	0	0	3		0	1	0	0	0	0	0
1	1	1	55	155	60	24.97	89	107	70	13.1	12	0.8	1	1	1	0.25	0.75	-0.75	-0.75	-0.125	0.375	0	0	0	3	2	1	2	1	0	1	1	0
1	1	1	54	166	53	19.23	77	98	53	11.1	11	1	1	1	1	0	-0.25	-0.75	-0.5	-0.375	-0.5	0	0	0	3	2	1	2	1	0	0	0	0
1	1	0	70	173	70	23.39	88	121	73	18.1	18	0.1	0.1	1	1	-4.5	-4.5	-0.5	-0.25	-4.75	-4.625	0	0	0	4		0	1	0	1	0	1	0
0	1	1	68	160	52	20.31	69	128	65	10.1	12	0.2	0.25	0.2	0.6		3.25		-1.25		2.625	1	1	0	2	1	0	1	0	0	0	0	0
0	1	1	65	162	54	20.58	71	133	65	10.1	11	0.25	0.3	0.4	0.4	0.25	0.75	-0.5	-1.25	0	0.125	0	0	0	3	1	0	2	1	0	0	0	0
0	1	1	64	156.5	56	22.86	79	110	58	13.1	13	0.25	0.25	1	1	4	4	-1	-0.5	3.5	3.75	0	0	1	3		0	1	0	0	0	0	0
0	1	1	50	157	62	25.15	91	117	60	17.1	16	0.4	0.2	1	1	-1.5	-1	-0.25	-0.5	-1.625	-1.25	0	0	0	3		0	3	1	0	0	1	0
0	1	0	83	169	54	18.91	77	134	67	16.1	15	0.06	0.04	0.3	0.3	-2.75	-4	-1	-1.75	-3.25	-4.875	0	0	0	4	2	0	1	0	0	0	1	0
0	1	1	85	152	46	19.91	81	141	63	15.1	25	0.25	0.02	0.5	0.02	-2.25	-0.5	-1	-1	-2.75	-1	1	0	0	3	3	0	1	0	0	0	1	0
0	1	1	77	158	54	21.63	100	154	79	13.1	13	0.4	0.5	0.5	0.6	0.5	0	-3.25	-1.75	-1.125	-0.875	1	1	0	3	2	0	2	1	0	0	1	0
0	1	0	77	167	52	18.65	81	162	87	13.1	14	0.8	0.4	1	1	-0.75	0.75	-0.75	-1.25	-1.125	0.125	1	1	0	3	3							0
0	1	0	76	159	72	28.48	71	123	63	12.1	14	0.8	0.8	1	1	1	1.25	-1.25	-1.5	0.375	0.5	1	0	0	3	2	0	3	1	0	0	1	0
0	1	1	74	156	52	21.37	77	148	66	20.1	18	0.6	0.5	0.6	0.5	1.5	2	-1.25	-1.25	0.875	1.375	1	0	0	3	2	0	1	0	0	0	1	0
0	1	1	73	163	55	20.7	77	154	88	17.1	18	0.6	0.5	1	0.6	1	0	-1.5	-1.25	0.25	-0.625	1	0	0	2		1	2	1	0		0	0
0	1	0	71	161	69	26.62	63	169	68	12.1	15	0.15	0.12	1	1	4.75	4	-1	-0.5	4.25	3.75	1	0	0	3	2	0	2	1	1		1	0
0	1	0	72	167	72.5	26	86	115	77	13.1	14	0.2	0.4	1	1	3.75	3.5	-0.5	-1.25	3.5	2.875	1	0	1	3	2	0	2	1				0
0	1	0	71	154	60	25.3	79	185	87	12.1	13	0.5	0.4	0.5	0.5	1.5	1.25	-2.25	-1.75	0.375	0.375	1	0	0	3	2	0	2	1	0		1	0
0	1	1	72	157	50	20.28	77	117	60	10.1	10	0.5	0.4	0.6	0.5	0.5	0.5	-1	-1	0	0	0	0	0	3	3	0	1	0				0
0	1	0	70	165	71	26.08	81	121	83	13.1	13	0.8	0.8	1	1	2	1.75	-1.25	-1.5	1.375	1	0	1	0	3	2							0
0	1	1	70	154	49	20.66	88	136	85	19.1	18	0.5	0.5	1	0.5	1.75	1.25	-0.75	-0.75	1.375	0.875	0	0	0	1	2	0	1	0	0	0	1	0
0	1	0	69	159	60	23.73	87	129	71	14.1	15	0.6	0.6	0.6	0.6	1.25	1.5	-0.5	-0.5	1	1.25	0	0	0	3	1	0	2	1	1	0	0	0
0	1	1	68	150	38	16.89	96	106	71	15.1	12	0.5	0.6	1	1	1.75	2	-0.5	-0.25	1.5	1.875	0	0	0	3	2	0	2	1	0	0	1	0
0	1	0	68	163	55	20.7	68	146	94	12.1	10	0.5	0.5	1	0.6	2.5	3	-0.25	-1	2.375	2.5	1	1	0	3	2	0	2	1				0
0	1	1	66	154	44	18.55	84	123	70	10.1	10	0.5	0.5	1	1	2.5	2.25	-0.25	-0.25	2.375	2.125	0	0	0	3	1	0	2	1	0	0	0	0
0	1	1	64	146.5	52.9	24.65	91	136	79	14.1	15	0.4	0.4	0.5	0.6	2.5	2.25	-0.5	-0.5	2.25	2	0	1	0	2	1	0	2	1	0	0	1	0
0	1	0	63	162	70	26.67	73	133	73	13.1	14	0.5	0.5	0.6	0.5	0.25	1.5	-0.25	-0.5	0.125	1.25	0	1	0	4	2	1	2	1	1		1	0
0	1	1	63	168	63	22.32	83	127	75	18.1	22	0.6	0.6	1	1	1.25	1.25	-0.5	-0.75	1	0.875	0	0	0	3		0	4	1	0	1	1	0
0	1	0	64	170	72	24.91	69	169	93			0.25	0.2	1	1	2.5	2	-0.5	-0.5	2.25	1.75	1	0	0	3	3	1	3	1	1	1	1	0
0	1	1	63	157	46	18.66	88	162	77	12.1	13	0.25		0.6		-1	-8.5	-1.5	-3	-1.75	-10	1	0	0	1	1	0	1	0				1
0	1	1	62	156	44	18.08	87	116	71	14.1	17	0.4	1	1	1	-1	0.5	-0.25	-0.75	-1.125	0.125	0	0	0	4	3	0	4	1	0	0	0	0
0	1	1	62	155	62	25.81	76	122	72	12.1	11	0.8	1	1	1	1.5	1.5	-1	-1.25	1	0.875	1	1	0	2		0	2	1	0	1	0	0
0	1	0	61	164	67	24.91	61	134	81	13.1	15	0.8	0.8	1	1	1	1	-1	-1.25	0.5	0.375	0	0	0	4	3	0	2	1	0	0	0	0
0	1	1	60	152	49	21.21	86	143	80	10.1	10	0.5	0.5	1	1	3	2	-1.25	-1	2.375	1.5	1	1	0	4	3							0
0	1	0	60	162	68	25.91	80	108	59	15.1	16	0.8	0.8	1	1	2	1.75	-1	-1.25	1.5	1.125	0	0	0	2	1	0	1	0	0	0	1	0
0	1	1	60	154	46	19.4	81	151	66	16.1	15	0.06	0.12	0.5	0.4	-2.75	-1.5	-0.25	-0.5	-2.875	-1.75	1	0	0	3	3	0	3	1	0	0	1	0
0	1	0	60	171	74	25.31	79	145	89	12.1	15	0.5	0.5	1	1	2.25	2	-0.75	-1	1.875	1.5	1	0	0	4	3	1	3	1	1	1	1	0
0	1	1	59	163	59	22.21	81	146	74	22.1	23	0.5	0.8	0.6	1	0	0	-1.25	-1	-0.625	-0.5	1	0	0	3					0	0	1	0
0	1	1	58	155	48	19.98	79	146	73	15.1	15	0.25	0.25	0.5	0.5	1	1.5	-1.25	-1.75	0.375	0.625	1	0	0									0
0	1	1	82	154	50	21.08	80	111	50	15.1		0.1	0	0.25	0	-1.25		-1.5		-2		0	0	0	2	1	0	1	0	0	0	0	0
0	1	1	57	154	56	23.61	68	158	87	12.1	12	1	0.8	1	1	0.75	1.25	-0.25	-0.25	0.625	1.125	1	0	0	3	3	0	3	1	0	0	0	0
0	1	1	56	157	44	17.85	77	153	68	15.1	16	0.5	0.6	1	1	1.5	0.75	-0.25	-0.25	1.375	0.625	1	1	0	3	1	0	2	1	0	1		0
0	1	1	55	159	63.45	25.1	94	108	76	15.1	15	0.8	0.8	1	1	1.5	1.25	-0.25	-0.25	1.375	1.125	0	0	0	2	2	0	2	1	0	0	1	0
0	1	1	54	164	52	19.33	83	114	72	16.1	13	0.8	1	1	1	0.5	1	-0.5	-0.75	0.25	0.625	0	1	0	3	2	1	4	1	0	1	1	0
0	1	0	54	156	35	14.38	79	123	74	10.1	10	0.6	0.8	1	1	1.25	1	-0.25		1.125	1	0	0	0	2					0	0		0
0	1	1	54	163	53	19.95	69	121	68	15.1	14	1	1	1	1	0.5	0.5	-0.5	-0.75	0.25	0.125	0	0	0	3	1	0	2	1	0			0
0	1	1	52	150	45	20	102	166	122	10.1	10	0.8	0.8	1	1	1.25	1	-0.75	-0.25	0.875	0.875	1	0	0		2	0	2	1	0	0	0	0
0	1	1	53	157	56	22.72	71	114	74	19.1	19	0.8	0.8	1	1	1.75	-0.25	-1	-0.5	1.25	-0.5	0	1	0	4	2	1	2	1	0	0		0
0	1	1	50	159	54	21.36	71	147	95	15.1	13	0.6	0.5	1	0.5	-0.5	1	-1.5	-2.75	-1.25	-0.375	1	0	0	3	1	1	2	1	0	0	1	0
0	1	0	50	179	76	23.72	74	121	71	14.1	12	0.25	0.25	1	1	-1.5	-1.5	-0.25	-0.25	-1.625	-1.625	0	1	0	4		1	4	1	0		1	0
0	1	0	72	162	57	21.72	56	160	88	10.1	11	0.8	0.8	1	1	0.5	1		-1.25	0.5	0.375	1	1	0	4	2					1	1	0
0	1	1	70	152	47	20.34	75	135	69	10.1	11	0.8	0.6	1	1	2.25	1	-0.5	-0.5	2	0.75	1	1	0	3	3	0	1	0	0	0	1	0
0	1	1	65	157	68	27.59	76	129	73	13.1	15	0.8	0.8	1	1	0.75	0.25	-0.5	-0.5	0.5	0	0	1	0									0
0	1	0	59	154	52.75	22.24	78	130	76	10.1	11	0.6	0.6	1	1	1.5	1.25	-0.5	-0.25	1.25	1.125	1	0	0	3	2	1	2	1			1	0
0	1	1	53	153.5	48.5	20.58	76	107	54	10.1	9	0.4	0.6	1	1	0.5	0.25	-0.75	-0.25	0.125	0.125	0	1	0	1	1	0	1	0	0	0	1	0
0	1	1	75	154.5	48.5	20.32	84	131	83	11.1	12	0.6	0.5	0.6	0.5	2.75	3	-0.75	-2.25	2.375	1.875	0	0	0	3	2	0	2	1	0	0	1	0
0	1	0	85	165.5	68	24.83	95	176	75	10.1	10	0.2	0.5	0.2	0.5	-0.25		-0.5		-0.5		1	0	0	3		0	3	1	1	0	1	0
[truncated: 6,212 more rows]
